# Supplementary material for: Continuous wound infiltration versus epidural analgesia for midline abdominal incisions – a randomized-controlled pilot trial (Painless-Pilot trial; DRKS Number: DRKS00008023)
Source: PLoS One. 2020 Mar 6;15(3):e0229898. doi: 10.1371/journal.pone.0229898 (PMC7059935; doi:10.1371/journal.pone.0229898)
Supplement: S1 Table — (CSV) [file pone.0229898.s004.csv]

screeningno	visit	complication	occurrence	dindocode	difftime_surgcat	FAS	cwi	protocolviolation	opioid_oxygesic_1	opioid_sufenta_1	opioid_other_1	opioid_oxygesic_2	opioid_sufenta_2	opioid_other_2	opioid_oxygesic_3	opioid_sufenta_3	opioid_other_3	total_1	total_2	total_3	counted_steps	distance	steps_pod1	distance_pod1	steps_pod2	distance_pod2	steps_pod3	distance_pod3	incl_abdominal	incl_epa	incl_age18	incl_consent	incl_understand	excl_chronic_pain	excl_contra_epa	excl_inability_walk	excl_stoma	excl_allergy	excl_pregnancy	excl_another_trial	age	height	weight	asa	currpainmed	cardiac	pulmonary	gender	bmi
1	3	Coagulopathy	new	2	5	0	0	0	16	138	0	0	72	0	2	56	0	154	72	58	38	32	6	5	22	19	10	9	1	1	1	1	1	0	0	0	0	0	0	0	62	176	96	III	0	0	0	1	30,3460743801653
1	3	Irregularity in diabetic control	new	1	5	0	0	0	16	138	0	0	72	0	2	56	0	154	72	58	38	32	6	5	22	19	10	9	1	1	1	1	1	0	0	0	0	0	0	0	62	176	96	III	0	0	0	1	30,3460743801653
1	3	Pain	new	1	5	0	0	0	16	138	0	0	72	0	2	56	0	154	72	58	38	32	6	5	22	19	10	9	1	1	1	1	1	0	0	0	0	0	0	0	62	176	96	III	0	0	0	1	30,3460743801653
1	4	Coagulopathy	<=previous	1	5	0	0	0	16	138	0	0	72	0	2	56	0	154	72	58	38	32	6	5	22	19	10	9	1	1	1	1	1	0	0	0	0	0	0	0	62	176	96	III	0	0	0	1	30,3460743801653
1	4	Irregularity in diabetic control	>previous	2	5	0	0	0	16	138	0	0	72	0	2	56	0	154	72	58	38	32	6	5	22	19	10	9	1	1	1	1	1	0	0	0	0	0	0	0	62	176	96	III	0	0	0	1	30,3460743801653
1	4	Pain	ended	1	5	0	0	0	16	138	0	0	72	0	2	56	0	154	72	58	38	32	6	5	22	19	10	9	1	1	1	1	1	0	0	0	0	0	0	0	62	176	96	III	0	0	0	1	30,3460743801653
1	5	Coagulopathy	ended	1	5	0	0	0	16	138	0	0	72	0	2	56	0	154	72	58	38	32	6	5	22	19	10	9	1	1	1	1	1	0	0	0	0	0	0	0	62	176	96	III	0	0	0	1	30,3460743801653
1	5	Irregularity in diabetic control	ended	2	5	0	0	0	16	138	0	0	72	0	2	56	0	154	72	58	38	32	6	5	22	19	10	9	1	1	1	1	1	0	0	0	0	0	0	0	62	176	96	III	0	0	0	1	30,3460743801653
1	5	Pain	ended	1	5	0	0	0	16	138	0	0	72	0	2	56	0	154	72	58	38	32	6	5	22	19	10	9	1	1	1	1	1	0	0	0	0	0	0	0	62	176	96	III	0	0	0	1	30,3460743801653
1	6	Coagulopathy	ended	1	5	0	0	0	16	138	0	0	72	0	2	56	0	154	72	58	38	32	6	5	22	19	10	9	1	1	1	1	1	0	0	0	0	0	0	0	62	176	96	III	0	0	0	1	30,3460743801653
1	6	Irregularity in diabetic control	ended	2	5	0	0	0	16	138	0	0	72	0	2	56	0	154	72	58	38	32	6	5	22	19	10	9	1	1	1	1	1	0	0	0	0	0	0	0	62	176	96	III	0	0	0	1	30,3460743801653
1	6	Nausea	new	1	5	0	0	0	16	138	0	0	72	0	2	56	0	154	72	58	38	32	6	5	22	19	10	9	1	1	1	1	1	0	0	0	0	0	0	0	62	176	96	III	0	0	0	1	30,3460743801653
1	6	Pain	ended	1	5	0	0	0	16	138	0	0	72	0	2	56	0	154	72	58	38	32	6	5	22	19	10	9	1	1	1	1	1	0	0	0	0	0	0	0	62	176	96	III	0	0	0	1	30,3460743801653
1	7	Coagulopathy	ended	1	5	0	0	0	16	138	0	0	72	0	2	56	0	154	72	58	38	32	6	5	22	19	10	9	1	1	1	1	1	0	0	0	0	0	0	0	62	176	96	III	0	0	0	1	30,3460743801653
1	7	Irregularity in diabetic control	ended	2	5	0	0	0	16	138	0	0	72	0	2	56	0	154	72	58	38	32	6	5	22	19	10	9	1	1	1	1	1	0	0	0	0	0	0	0	62	176	96	III	0	0	0	1	30,3460743801653
1	7	Nausea	ended	1	5	0	0	0	16	138	0	0	72	0	2	56	0	154	72	58	38	32	6	5	22	19	10	9	1	1	1	1	1	0	0	0	0	0	0	0	62	176	96	III	0	0	0	1	30,3460743801653
1	7	Pain	ended	1	5	0	0	0	16	138	0	0	72	0	2	56	0	154	72	58	38	32	6	5	22	19	10	9	1	1	1	1	1	0	0	0	0	0	0	0	62	176	96	III	0	0	0	1	30,3460743801653
1	7	Sepsis	new	2	5	0	0	0	16	138	0	0	72	0	2	56	0	154	72	58	38	32	6	5	22	19	10	9	1	1	1	1	1	0	0	0	0	0	0	0	62	176	96	III	0	0	0	1	30,3460743801653
1	7	Urinary tract infection	new	2	5	0	0	0	16	138	0	0	72	0	2	56	0	154	72	58	38	32	6	5	22	19	10	9	1	1	1	1	1	0	0	0	0	0	0	0	62	176	96	III	0	0	0	1	30,3460743801653
52	3	Nausea	new	1	2	0	1	1	0	56	0	10	90	0	25	0	0	56	100	25	102	500	0	0	0	0	102	500	1	1	1	1	1	0	0	0	0	0	0	0	54	172	65	III	0	0	0	2	22,6473769605192
52	3	weakness and paraesthesia right leg	new	1	2	0	1	1	0	56	0	10	90	0	25	0	0	56	100	25	102	500	0	0	0	0	102	500	1	1	1	1	1	0	0	0	0	0	0	0	54	172	65	III	0	0	0	2	22,6473769605192
52	4	Nausea	<=previous	1	2	0	1	1	0	56	0	10	90	0	25	0	0	56	100	25	102	500	0	0	0	0	102	500	1	1	1	1	1	0	0	0	0	0	0	0	54	172	65	III	0	0	0	2	22,6473769605192
52	4	weakness and paraesthesia right leg	<=previous	1	2	0	1	1	0	56	0	10	90	0	25	0	0	56	100	25	102	500	0	0	0	0	102	500	1	1	1	1	1	0	0	0	0	0	0	0	54	172	65	III	0	0	0	2	22,6473769605192
52	5	Nausea	<=previous	1	2	0	1	1	0	56	0	10	90	0	25	0	0	56	100	25	102	500	0	0	0	0	102	500	1	1	1	1	1	0	0	0	0	0	0	0	54	172	65	III	0	0	0	2	22,6473769605192
52	5	weakness and paraesthesia right leg	<=previous	1	2	0	1	1	0	56	0	10	90	0	25	0	0	56	100	25	102	500	0	0	0	0	102	500	1	1	1	1	1	0	0	0	0	0	0	0	54	172	65	III	0	0	0	2	22,6473769605192
52	6	Nausea	ended	1	2	0	1	1	0	56	0	10	90	0	25	0	0	56	100	25	102	500	0	0	0	0	102	500	1	1	1	1	1	0	0	0	0	0	0	0	54	172	65	III	0	0	0	2	22,6473769605192
52	6	weakness and paraesthesia right leg	<=previous	1	2	0	1	1	0	56	0	10	90	0	25	0	0	56	100	25	102	500	0	0	0	0	102	500	1	1	1	1	1	0	0	0	0	0	0	0	54	172	65	III	0	0	0	2	22,6473769605192
52	7	Nausea	ended	1	2	0	1	1	0	56	0	10	90	0	25	0	0	56	100	25	102	500	0	0	0	0	102	500	1	1	1	1	1	0	0	0	0	0	0	0	54	172	65	III	0	0	0	2	22,6473769605192
52	7	weakness and paraesthesia right leg	<=previous	1	2	0	1	1	0	56	0	10	90	0	25	0	0	56	100	25	102	500	0	0	0	0	102	500	1	1	1	1	1	0	0	0	0	0	0	0	54	172	65	III	0	0	0	2	22,6473769605192
58	6	fall (inpatient)	new	3	0	0	0	0	60	0	0	35	0	0	0	0	30	60	35	30	1311	878	0	0	37	26	936	646	1	1	1	1	1	0	0	0	0	0	0	0	54	195	89	I	0	0	0	1	22,0907297830375
58	6	GI-bleeding	new	2	0	0	0	0	60	0	0	35	0	0	0	0	30	60	35	30	1311	878	0	0	37	26	936	646	1	1	1	1	1	0	0	0	0	0	0	0	54	195	89	I	0	0	0	1	22,0907297830375
58	7	fall (inpatient)	new	3	0	0	0	0	60	0	0	35	0	0	0	0	30	60	35	30	1311	878	0	0	37	26	936	646	1	1	1	1	1	0	0	0	0	0	0	0	54	195	89	I	0	0	0	1	22,0907297830375
58	7	GI-bleeding	<=previous	2	0	0	0	0	60	0	0	35	0	0	0	0	30	60	35	30	1311	878	0	0	37	26	936	646	1	1	1	1	1	0	0	0	0	0	0	0	54	195	89	I	0	0	0	1	22,0907297830375
61	3	Bilioma	new	4	1	0	1	0	18	0	0	43	0	0	15	0	0	18	43	15	16	9	0	0	16	9	0	0	1	1	1	1	1	0	0	0	0	0	0	0	49	179	70	II	1	0	0	1	20,2865079117381
61	3	Coagulopathy	new	1	1	0	1	0	18	0	0	43	0	0	15	0	0	18	43	15	16	9	0	0	16	9	0	0	1	1	1	1	1	0	0	0	0	0	0	0	49	179	70	II	1	0	0	1	20,2865079117381
61	3	Pain	new	2	1	0	1	0	18	0	0	43	0	0	15	0	0	18	43	15	16	9	0	0	16	9	0	0	1	1	1	1	1	0	0	0	0	0	0	0	49	179	70	II	1	0	0	1	20,2865079117381
61	4	Bilioma	<=previous	4	1	0	1	0	18	0	0	43	0	0	15	0	0	18	43	15	16	9	0	0	16	9	0	0	1	1	1	1	1	0	0	0	0	0	0	0	49	179	70	II	1	0	0	1	20,2865079117381
61	4	Coagulopathy	<=previous	1	1	0	1	0	18	0	0	43	0	0	15	0	0	18	43	15	16	9	0	0	16	9	0	0	1	1	1	1	1	0	0	0	0	0	0	0	49	179	70	II	1	0	0	1	20,2865079117381
61	4	Pain	ended	2	1	0	1	0	18	0	0	43	0	0	15	0	0	18	43	15	16	9	0	0	16	9	0	0	1	1	1	1	1	0	0	0	0	0	0	0	49	179	70	II	1	0	0	1	20,2865079117381
61	5	Bilioma	ended	4	1	0	1	0	18	0	0	43	0	0	15	0	0	18	43	15	16	9	0	0	16	9	0	0	1	1	1	1	1	0	0	0	0	0	0	0	49	179	70	II	1	0	0	1	20,2865079117381
61	5	Coagulopathy	ended	1	1	0	1	0	18	0	0	43	0	0	15	0	0	18	43	15	16	9	0	0	16	9	0	0	1	1	1	1	1	0	0	0	0	0	0	0	49	179	70	II	1	0	0	1	20,2865079117381
61	5	Pain	ended	2	1	0	1	0	18	0	0	43	0	0	15	0	0	18	43	15	16	9	0	0	16	9	0	0	1	1	1	1	1	0	0	0	0	0	0	0	49	179	70	II	1	0	0	1	20,2865079117381
61	6	Bilioma	ended	4	1	0	1	0	18	0	0	43	0	0	15	0	0	18	43	15	16	9	0	0	16	9	0	0	1	1	1	1	1	0	0	0	0	0	0	0	49	179	70	II	1	0	0	1	20,2865079117381
61	6	Coagulopathy	ended	1	1	0	1	0	18	0	0	43	0	0	15	0	0	18	43	15	16	9	0	0	16	9	0	0	1	1	1	1	1	0	0	0	0	0	0	0	49	179	70	II	1	0	0	1	20,2865079117381
61	6	Ileus	new	2	1	0	1	0	18	0	0	43	0	0	15	0	0	18	43	15	16	9	0	0	16	9	0	0	1	1	1	1	1	0	0	0	0	0	0	0	49	179	70	II	1	0	0	1	20,2865079117381
61	6	Pain	ended	2	1	0	1	0	18	0	0	43	0	0	15	0	0	18	43	15	16	9	0	0	16	9	0	0	1	1	1	1	1	0	0	0	0	0	0	0	49	179	70	II	1	0	0	1	20,2865079117381
61	7	Bilioma	ended	4	1	0	1	0	18	0	0	43	0	0	15	0	0	18	43	15	16	9	0	0	16	9	0	0	1	1	1	1	1	0	0	0	0	0	0	0	49	179	70	II	1	0	0	1	20,2865079117381
61	7	Coagulopathy	ended	1	1	0	1	0	18	0	0	43	0	0	15	0	0	18	43	15	16	9	0	0	16	9	0	0	1	1	1	1	1	0	0	0	0	0	0	0	49	179	70	II	1	0	0	1	20,2865079117381
61	7	Ileus	ended	2	1	0	1	0	18	0	0	43	0	0	15	0	0	18	43	15	16	9	0	0	16	9	0	0	1	1	1	1	1	0	0	0	0	0	0	0	49	179	70	II	1	0	0	1	20,2865079117381
61	7	Pain	ended	2	1	0	1	0	18	0	0	43	0	0	15	0	0	18	43	15	16	9	0	0	16	9	0	0	1	1	1	1	1	0	0	0	0	0	0	0	49	179	70	II	1	0	0	1	20,2865079117381
75	4	dyspnoe	new	1	1	0	1	0	3	0	0	24	0	0	18	0	20	3	24	38	207	99	0	0	125	60	82	39	1	1	1	1	1	0	0	0	0	0	0	0	69	159	76	II	0	0	1	2	28,084332107116
75	5	dyspnoe	<=previous	1	1	0	1	0	3	0	0	24	0	0	18	0	20	3	24	38	207	99	0	0	125	60	82	39	1	1	1	1	1	0	0	0	0	0	0	0	69	159	76	II	0	0	1	2	28,084332107116
75	5	Nausea	new	1	1	0	1	0	3	0	0	24	0	0	18	0	20	3	24	38	207	99	0	0	125	60	82	39	1	1	1	1	1	0	0	0	0	0	0	0	69	159	76	II	0	0	1	2	28,084332107116
75	6	dyspnoe	<=previous	1	1	0	1	0	3	0	0	24	0	0	18	0	20	3	24	38	207	99	0	0	125	60	82	39	1	1	1	1	1	0	0	0	0	0	0	0	69	159	76	II	0	0	1	2	28,084332107116
75	6	Irregularity in diabetic control	new	1	1	0	1	0	3	0	0	24	0	0	18	0	20	3	24	38	207	99	0	0	125	60	82	39	1	1	1	1	1	0	0	0	0	0	0	0	69	159	76	II	0	0	1	2	28,084332107116
75	6	Nausea	<=previous	1	1	0	1	0	3	0	0	24	0	0	18	0	20	3	24	38	207	99	0	0	125	60	82	39	1	1	1	1	1	0	0	0	0	0	0	0	69	159	76	II	0	0	1	2	28,084332107116
75	7	Anaemia	new	2	1	0	1	0	3	0	0	24	0	0	18	0	20	3	24	38	207	99	0	0	125	60	82	39	1	1	1	1	1	0	0	0	0	0	0	0	69	159	76	II	0	0	1	2	28,084332107116
75	7	dyspnoe	<=previous	1	1	0	1	0	3	0	0	24	0	0	18	0	20	3	24	38	207	99	0	0	125	60	82	39	1	1	1	1	1	0	0	0	0	0	0	0	69	159	76	II	0	0	1	2	28,084332107116
75	7	Irregularity in diabetic control	<=previous	1	1	0	1	0	3	0	0	24	0	0	18	0	20	3	24	38	207	99	0	0	125	60	82	39	1	1	1	1	1	0	0	0	0	0	0	0	69	159	76	II	0	0	1	2	28,084332107116
75	7	Nausea	<=previous	1	1	0	1	0	3	0	0	24	0	0	18	0	20	3	24	38	207	99	0	0	125	60	82	39	1	1	1	1	1	0	0	0	0	0	0	0	69	159	76	II	0	0	1	2	28,084332107116
83	3	Arrhythmia	new	1	9	0	0	1	0	75	0	0	96	0	0	74	0	75	96	74	NA	NA	NA	0	0	0	0	0	1	1	1	1	1	0	0	0	0	0	0	0	51	186	84	II	0	0	0	1	24,5693143716036
83	3	arteria hepatica thrombosis	new	5	9	0	0	1	0	75	0	0	96	0	0	74	0	75	96	74	NA	NA	NA	0	0	0	0	0	1	1	1	1	1	0	0	0	0	0	0	0	51	186	84	II	0	0	0	1	24,5693143716036
83	3	Coagulopathy	new	1	9	0	0	1	0	75	0	0	96	0	0	74	0	75	96	74	NA	NA	NA	0	0	0	0	0	1	1	1	1	1	0	0	0	0	0	0	0	51	186	84	II	0	0	0	1	24,5693143716036
83	3	Edema	new	1	9	0	0	1	0	75	0	0	96	0	0	74	0	75	96	74	NA	NA	NA	0	0	0	0	0	1	1	1	1	1	0	0	0	0	0	0	0	51	186	84	II	0	0	0	1	24,5693143716036
83	3	Gastroparesis	new	2	9	0	0	1	0	75	0	0	96	0	0	74	0	75	96	74	NA	NA	NA	0	0	0	0	0	1	1	1	1	1	0	0	0	0	0	0	0	51	186	84	II	0	0	0	1	24,5693143716036
83	3	Low output syndrome	new	1	9	0	0	1	0	75	0	0	96	0	0	74	0	75	96	74	NA	NA	NA	0	0	0	0	0	1	1	1	1	1	0	0	0	0	0	0	0	51	186	84	II	0	0	0	1	24,5693143716036
83	4	Arrhythmia	ended	1	9	0	0	1	0	75	0	0	96	0	0	74	0	75	96	74	NA	NA	NA	0	0	0	0	0	1	1	1	1	1	0	0	0	0	0	0	0	51	186	84	II	0	0	0	1	24,5693143716036
83	4	arteria hepatica thrombosis	ended	5	9	0	0	1	0	75	0	0	96	0	0	74	0	75	96	74	NA	NA	NA	0	0	0	0	0	1	1	1	1	1	0	0	0	0	0	0	0	51	186	84	II	0	0	0	1	24,5693143716036
83	4	Coagulopathy	ended	1	9	0	0	1	0	75	0	0	96	0	0	74	0	75	96	74	NA	NA	NA	0	0	0	0	0	1	1	1	1	1	0	0	0	0	0	0	0	51	186	84	II	0	0	0	1	24,5693143716036
83	4	Edema	ended	1	9	0	0	1	0	75	0	0	96	0	0	74	0	75	96	74	NA	NA	NA	0	0	0	0	0	1	1	1	1	1	0	0	0	0	0	0	0	51	186	84	II	0	0	0	1	24,5693143716036
83	4	Gastroparesis	<=previous	2	9	0	0	1	0	75	0	0	96	0	0	74	0	75	96	74	NA	NA	NA	0	0	0	0	0	1	1	1	1	1	0	0	0	0	0	0	0	51	186	84	II	0	0	0	1	24,5693143716036
83	4	Low output syndrome	ended	1	9	0	0	1	0	75	0	0	96	0	0	74	0	75	96	74	NA	NA	NA	0	0	0	0	0	1	1	1	1	1	0	0	0	0	0	0	0	51	186	84	II	0	0	0	1	24,5693143716036
83	5	Arrhythmia	ended	1	9	0	0	1	0	75	0	0	96	0	0	74	0	75	96	74	NA	NA	NA	0	0	0	0	0	1	1	1	1	1	0	0	0	0	0	0	0	51	186	84	II	0	0	0	1	24,5693143716036
83	5	arteria hepatica thrombosis	ended	5	9	0	0	1	0	75	0	0	96	0	0	74	0	75	96	74	NA	NA	NA	0	0	0	0	0	1	1	1	1	1	0	0	0	0	0	0	0	51	186	84	II	0	0	0	1	24,5693143716036
83	5	Coagulopathy	ended	1	9	0	0	1	0	75	0	0	96	0	0	74	0	75	96	74	NA	NA	NA	0	0	0	0	0	1	1	1	1	1	0	0	0	0	0	0	0	51	186	84	II	0	0	0	1	24,5693143716036
83	5	Edema	ended	1	9	0	0	1	0	75	0	0	96	0	0	74	0	75	96	74	NA	NA	NA	0	0	0	0	0	1	1	1	1	1	0	0	0	0	0	0	0	51	186	84	II	0	0	0	1	24,5693143716036
83	5	Gastroparesis	<=previous	2	9	0	0	1	0	75	0	0	96	0	0	74	0	75	96	74	NA	NA	NA	0	0	0	0	0	1	1	1	1	1	0	0	0	0	0	0	0	51	186	84	II	0	0	0	1	24,5693143716036
83	5	Low output syndrome	ended	1	9	0	0	1	0	75	0	0	96	0	0	74	0	75	96	74	NA	NA	NA	0	0	0	0	0	1	1	1	1	1	0	0	0	0	0	0	0	51	186	84	II	0	0	0	1	24,5693143716036
83	5	Nausea	new	1	9	0	0	1	0	75	0	0	96	0	0	74	0	75	96	74	NA	NA	NA	0	0	0	0	0	1	1	1	1	1	0	0	0	0	0	0	0	51	186	84	II	0	0	0	1	24,5693143716036
83	6	Arrhythmia	ended	1	9	0	0	1	0	75	0	0	96	0	0	74	0	75	96	74	NA	NA	NA	0	0	0	0	0	1	1	1	1	1	0	0	0	0	0	0	0	51	186	84	II	0	0	0	1	24,5693143716036
83	6	arteria hepatica thrombosis	ended	5	9	0	0	1	0	75	0	0	96	0	0	74	0	75	96	74	NA	NA	NA	0	0	0	0	0	1	1	1	1	1	0	0	0	0	0	0	0	51	186	84	II	0	0	0	1	24,5693143716036
83	6	Coagulopathy	ended	1	9	0	0	1	0	75	0	0	96	0	0	74	0	75	96	74	NA	NA	NA	0	0	0	0	0	1	1	1	1	1	0	0	0	0	0	0	0	51	186	84	II	0	0	0	1	24,5693143716036
83	6	Edema	ended	1	9	0	0	1	0	75	0	0	96	0	0	74	0	75	96	74	NA	NA	NA	0	0	0	0	0	1	1	1	1	1	0	0	0	0	0	0	0	51	186	84	II	0	0	0	1	24,5693143716036
83	6	Gastroparesis	<=previous	2	9	0	0	1	0	75	0	0	96	0	0	74	0	75	96	74	NA	NA	NA	0	0	0	0	0	1	1	1	1	1	0	0	0	0	0	0	0	51	186	84	II	0	0	0	1	24,5693143716036
83	6	Low output syndrome	ended	1	9	0	0	1	0	75	0	0	96	0	0	74	0	75	96	74	NA	NA	NA	0	0	0	0	0	1	1	1	1	1	0	0	0	0	0	0	0	51	186	84	II	0	0	0	1	24,5693143716036
83	6	Nausea	ended	1	9	0	0	1	0	75	0	0	96	0	0	74	0	75	96	74	NA	NA	NA	0	0	0	0	0	1	1	1	1	1	0	0	0	0	0	0	0	51	186	84	II	0	0	0	1	24,5693143716036
83	7	Arrhythmia	ended	1	9	0	0	1	0	75	0	0	96	0	0	74	0	75	96	74	NA	NA	NA	0	0	0	0	0	1	1	1	1	1	0	0	0	0	0	0	0	51	186	84	II	0	0	0	1	24,5693143716036
83	7	Arrhythmia	new	1	9	0	0	1	0	75	0	0	96	0	0	74	0	75	96	74	NA	NA	NA	0	0	0	0	0	1	1	1	1	1	0	0	0	0	0	0	0	51	186	84	II	0	0	0	1	24,5693143716036
83	7	arteria hepatica thrombosis	ended	5	9	0	0	1	0	75	0	0	96	0	0	74	0	75	96	74	NA	NA	NA	0	0	0	0	0	1	1	1	1	1	0	0	0	0	0	0	0	51	186	84	II	0	0	0	1	24,5693143716036
83	7	Coagulopathy	ended	1	9	0	0	1	0	75	0	0	96	0	0	74	0	75	96	74	NA	NA	NA	0	0	0	0	0	1	1	1	1	1	0	0	0	0	0	0	0	51	186	84	II	0	0	0	1	24,5693143716036
83	7	Edema	ended	1	9	0	0	1	0	75	0	0	96	0	0	74	0	75	96	74	NA	NA	NA	0	0	0	0	0	1	1	1	1	1	0	0	0	0	0	0	0	51	186	84	II	0	0	0	1	24,5693143716036
83	7	Gastroparesis	>previous	3	9	0	0	1	0	75	0	0	96	0	0	74	0	75	96	74	NA	NA	NA	0	0	0	0	0	1	1	1	1	1	0	0	0	0	0	0	0	51	186	84	II	0	0	0	1	24,5693143716036
83	7	Hypokalemia	new	1	9	0	0	1	0	75	0	0	96	0	0	74	0	75	96	74	NA	NA	NA	0	0	0	0	0	1	1	1	1	1	0	0	0	0	0	0	0	51	186	84	II	0	0	0	1	24,5693143716036
83	7	Intraabdominal abscess	new	3	9	0	0	1	0	75	0	0	96	0	0	74	0	75	96	74	NA	NA	NA	0	0	0	0	0	1	1	1	1	1	0	0	0	0	0	0	0	51	186	84	II	0	0	0	1	24,5693143716036
83	7	Low output syndrome	ended	1	9	0	0	1	0	75	0	0	96	0	0	74	0	75	96	74	NA	NA	NA	0	0	0	0	0	1	1	1	1	1	0	0	0	0	0	0	0	51	186	84	II	0	0	0	1	24,5693143716036
83	7	Nausea	new	1	9	0	0	1	0	75	0	0	96	0	0	74	0	75	96	74	NA	NA	NA	0	0	0	0	0	1	1	1	1	1	0	0	0	0	0	0	0	51	186	84	II	0	0	0	1	24,5693143716036
85	5	Nausea	new	1	3	0	0	0	0	60	0	0	78	0	0	22	10	60	78	32	NA	NA	NA	0	0	0	0	0	1	1	1	1	1	0	0	0	0	0	0	0	79	165	NA	II	0	0	0	2	24,2424242424242
85	6	lymphatic fistula	new	1	3	0	0	0	0	60	0	0	78	0	0	22	10	60	78	32	NA	NA	NA	0	0	0	0	0	1	1	1	1	1	0	0	0	0	0	0	0	79	165	NA	II	0	0	0	2	24,2424242424242
85	6	Nausea	ended	2	3	0	0	0	0	60	0	0	78	0	0	22	10	60	78	32	NA	NA	NA	0	0	0	0	0	1	1	1	1	1	0	0	0	0	0	0	0	79	165	NA	II	0	0	0	2	24,2424242424242
85	6	Pain	new	1	3	0	0	0	0	60	0	0	78	0	0	22	10	60	78	32	NA	NA	NA	0	0	0	0	0	1	1	1	1	1	0	0	0	0	0	0	0	79	165	NA	II	0	0	0	2	24,2424242424242
85	6	Urinary tract infection	new	2	3	0	0	0	0	60	0	0	78	0	0	22	10	60	78	32	NA	NA	NA	0	0	0	0	0	1	1	1	1	1	0	0	0	0	0	0	0	79	165	NA	II	0	0	0	2	24,2424242424242
85	6	VRE proof	new	1	3	0	0	0	0	60	0	0	78	0	0	22	10	60	78	32	NA	NA	NA	0	0	0	0	0	1	1	1	1	1	0	0	0	0	0	0	0	79	165	NA	II	0	0	0	2	24,2424242424242
85	7	lymphatic fistula	ended	1	3	0	0	0	0	60	0	0	78	0	0	22	10	60	78	32	NA	NA	NA	0	0	0	0	0	1	1	1	1	1	0	0	0	0	0	0	0	79	165	NA	II	0	0	0	2	24,2424242424242
85	7	Nausea	ended	2	3	0	0	0	0	60	0	0	78	0	0	22	10	60	78	32	NA	NA	NA	0	0	0	0	0	1	1	1	1	1	0	0	0	0	0	0	0	79	165	NA	II	0	0	0	2	24,2424242424242
85	7	Pain	ended	1	3	0	0	0	0	60	0	0	78	0	0	22	10	60	78	32	NA	NA	NA	0	0	0	0	0	1	1	1	1	1	0	0	0	0	0	0	0	79	165	NA	II	0	0	0	2	24,2424242424242
85	7	Urinary tract infection	ended	2	3	0	0	0	0	60	0	0	78	0	0	22	10	60	78	32	NA	NA	NA	0	0	0	0	0	1	1	1	1	1	0	0	0	0	0	0	0	79	165	NA	II	0	0	0	2	24,2424242424242
85	7	VRE proof	<=previous	1	3	0	0	0	0	60	0	0	78	0	0	22	10	60	78	32	NA	NA	NA	0	0	0	0	0	1	1	1	1	1	0	0	0	0	0	0	0	79	165	NA	II	0	0	0	2	24,2424242424242
86	5	cholestasis	new	1	2	0	1	0	17,5	0	0	25	0	0	75	0	30	17,5	25	105	0	0	0	0	0	0	0	0	1	1	1	1	1	0	0	0	0	0	0	0	78	172	85	III	0	1	0	1	27,7176852352623
86	5	Irregularity in diabetic control	new	2	2	0	1	0	17,5	0	0	25	0	0	75	0	30	17,5	25	105	0	0	0	0	0	0	0	0	1	1	1	1	1	0	0	0	0	0	0	0	78	172	85	III	0	1	0	1	27,7176852352623
86	6	cholestasis	ended	1	2	0	1	0	17,5	0	0	25	0	0	75	0	30	17,5	25	105	0	0	0	0	0	0	0	0	1	1	1	1	1	0	0	0	0	0	0	0	78	172	85	III	0	1	0	1	27,7176852352623
86	6	Irregularity in diabetic control	<=previous	2	2	0	1	0	17,5	0	0	25	0	0	75	0	30	17,5	25	105	0	0	0	0	0	0	0	0	1	1	1	1	1	0	0	0	0	0	0	0	78	172	85	III	0	1	0	1	27,7176852352623
86	7	cholestasis	ended	1	2	0	1	0	17,5	0	0	25	0	0	75	0	30	17,5	25	105	0	0	0	0	0	0	0	0	1	1	1	1	1	0	0	0	0	0	0	0	78	172	85	III	0	1	0	1	27,7176852352623
86	7	Irregularity in diabetic control	ended	2	2	0	1	0	17,5	0	0	25	0	0	75	0	30	17,5	25	105	0	0	0	0	0	0	0	0	1	1	1	1	1	0	0	0	0	0	0	0	78	172	85	III	0	1	0	1	27,7176852352623
130	3	Nausea	new	1	1	0	1	0	62	0	0	54	0	0	41	0	0	62	54	41	NA	NA	NA	0	0	0	0	0	1	1	1	1	1	0	0	0	0	0	0	0	48	160	69	II	0	0	0	2	28,125
130	3	Pain	new	2	1	0	1	0	62	0	0	54	0	0	41	0	0	62	54	41	NA	NA	NA	0	0	0	0	0	1	1	1	1	1	0	0	0	0	0	0	0	48	160	69	II	0	0	0	2	28,125
130	4	Nausea	<=previous	1	1	0	1	0	62	0	0	54	0	0	41	0	0	62	54	41	NA	NA	NA	0	0	0	0	0	1	1	1	1	1	0	0	0	0	0	0	0	48	160	69	II	0	0	0	2	28,125
130	4	Pain	<=previous	2	1	0	1	0	62	0	0	54	0	0	41	0	0	62	54	41	NA	NA	NA	0	0	0	0	0	1	1	1	1	1	0	0	0	0	0	0	0	48	160	69	II	0	0	0	2	28,125
130	5	Nausea	<=previous	1	1	0	1	0	62	0	0	54	0	0	41	0	0	62	54	41	NA	NA	NA	0	0	0	0	0	1	1	1	1	1	0	0	0	0	0	0	0	48	160	69	II	0	0	0	2	28,125
130	5	Pain	<=previous	2	1	0	1	0	62	0	0	54	0	0	41	0	0	62	54	41	NA	NA	NA	0	0	0	0	0	1	1	1	1	1	0	0	0	0	0	0	0	48	160	69	II	0	0	0	2	28,125
130	5	Pancreatic fistula	new	1	1	0	1	0	62	0	0	54	0	0	41	0	0	62	54	41	NA	NA	NA	0	0	0	0	0	1	1	1	1	1	0	0	0	0	0	0	0	48	160	69	II	0	0	0	2	28,125
130	6	Dystelectasis	new	1	1	0	1	0	62	0	0	54	0	0	41	0	0	62	54	41	NA	NA	NA	0	0	0	0	0	1	1	1	1	1	0	0	0	0	0	0	0	48	160	69	II	0	0	0	2	28,125
130	6	Gastroparesis	new	2	1	0	1	0	62	0	0	54	0	0	41	0	0	62	54	41	NA	NA	NA	0	0	0	0	0	1	1	1	1	1	0	0	0	0	0	0	0	48	160	69	II	0	0	0	2	28,125
130	6	Ileus	new	1	1	0	1	0	62	0	0	54	0	0	41	0	0	62	54	41	NA	NA	NA	0	0	0	0	0	1	1	1	1	1	0	0	0	0	0	0	0	48	160	69	II	0	0	0	2	28,125
130	6	Nausea	<=previous	1	1	0	1	0	62	0	0	54	0	0	41	0	0	62	54	41	NA	NA	NA	0	0	0	0	0	1	1	1	1	1	0	0	0	0	0	0	0	48	160	69	II	0	0	0	2	28,125
130	6	Pain	ended	2	1	0	1	0	62	0	0	54	0	0	41	0	0	62	54	41	NA	NA	NA	0	0	0	0	0	1	1	1	1	1	0	0	0	0	0	0	0	48	160	69	II	0	0	0	2	28,125
130	6	Pancreatic fistula	ended	1	1	0	1	0	62	0	0	54	0	0	41	0	0	62	54	41	NA	NA	NA	0	0	0	0	0	1	1	1	1	1	0	0	0	0	0	0	0	48	160	69	II	0	0	0	2	28,125
130	6	Urinary tract infection	new	1	1	0	1	0	62	0	0	54	0	0	41	0	0	62	54	41	NA	NA	NA	0	0	0	0	0	1	1	1	1	1	0	0	0	0	0	0	0	48	160	69	II	0	0	0	2	28,125
130	7	Dystelectasis	ended	1	1	0	1	0	62	0	0	54	0	0	41	0	0	62	54	41	NA	NA	NA	0	0	0	0	0	1	1	1	1	1	0	0	0	0	0	0	0	48	160	69	II	0	0	0	2	28,125
130	7	Gastroparesis	ended	3	1	0	1	0	62	0	0	54	0	0	41	0	0	62	54	41	NA	NA	NA	0	0	0	0	0	1	1	1	1	1	0	0	0	0	0	0	0	48	160	69	II	0	0	0	2	28,125
130	7	Ileus	ended	1	1	0	1	0	62	0	0	54	0	0	41	0	0	62	54	41	NA	NA	NA	0	0	0	0	0	1	1	1	1	1	0	0	0	0	0	0	0	48	160	69	II	0	0	0	2	28,125
130	7	Nausea	<=previous	1	1	0	1	0	62	0	0	54	0	0	41	0	0	62	54	41	NA	NA	NA	0	0	0	0	0	1	1	1	1	1	0	0	0	0	0	0	0	48	160	69	II	0	0	0	2	28,125
130	7	Pain	ended	2	1	0	1	0	62	0	0	54	0	0	41	0	0	62	54	41	NA	NA	NA	0	0	0	0	0	1	1	1	1	1	0	0	0	0	0	0	0	48	160	69	II	0	0	0	2	28,125
130	7	Pancreatic fistula	ended	1	1	0	1	0	62	0	0	54	0	0	41	0	0	62	54	41	NA	NA	NA	0	0	0	0	0	1	1	1	1	1	0	0	0	0	0	0	0	48	160	69	II	0	0	0	2	28,125
130	7	Pneumonia	new	2	1	0	1	0	62	0	0	54	0	0	41	0	0	62	54	41	NA	NA	NA	0	0	0	0	0	1	1	1	1	1	0	0	0	0	0	0	0	48	160	69	II	0	0	0	2	28,125
130	7	seroma at laparotomy wound	new	1	1	0	1	0	62	0	0	54	0	0	41	0	0	62	54	41	NA	NA	NA	0	0	0	0	0	1	1	1	1	1	0	0	0	0	0	0	0	48	160	69	II	0	0	0	2	28,125
130	7	Urinary tract infection	ended	1	1	0	1	0	62	0	0	54	0	0	41	0	0	62	54	41	NA	NA	NA	0	0	0	0	0	1	1	1	1	1	0	0	0	0	0	0	0	48	160	69	II	0	0	0	2	28,125
155	4	Diarrhea	new	1	4	0	0	0	0	135	0	0	162	0	0	52	0	135	162	52	470	370	0	0	23	10	447	360	1	1	1	1	1	0	0	0	0	0	0	0	61	180	80	II	0	0	0	1	25,3086419753086
155	5	Diarrhea	<=previous	1	4	0	0	0	0	135	0	0	162	0	0	52	0	135	162	52	470	370	0	0	23	10	447	360	1	1	1	1	1	0	0	0	0	0	0	0	61	180	80	II	0	0	0	1	25,3086419753086
155	6	Diarrhea	ended	1	4	0	0	0	0	135	0	0	162	0	0	52	0	135	162	52	470	370	0	0	23	10	447	360	1	1	1	1	1	0	0	0	0	0	0	0	61	180	80	II	0	0	0	1	25,3086419753086
155	7	Diarrhea	ended	1	4	0	0	0	0	135	0	0	162	0	0	52	0	135	162	52	470	370	0	0	23	10	447	360	1	1	1	1	1	0	0	0	0	0	0	0	61	180	80	II	0	0	0	1	25,3086419753086
170	3	hematoma at puncture side	new	1	5	0	1	1	0	96	0	0	104	0	0	88	0	96	104	88	279	180	0	0	109	70	170	110	1	1	1	1	1	0	0	0	0	0	0	0	28	178	64	II	0	0	0	1	20,5150864789799
170	4	hematoma at puncture side	<=previous	1	5	0	1	1	0	96	0	0	104	0	0	88	0	96	104	88	279	180	0	0	109	70	170	110	1	1	1	1	1	0	0	0	0	0	0	0	28	178	64	II	0	0	0	1	20,5150864789799
170	5	Gastroparesis	new	1	5	0	1	1	0	96	0	0	104	0	0	88	0	96	104	88	279	180	0	0	109	70	170	110	1	1	1	1	1	0	0	0	0	0	0	0	28	178	64	II	0	0	0	1	20,5150864789799
170	5	hematoma at puncture side	<=previous	1	5	0	1	1	0	96	0	0	104	0	0	88	0	96	104	88	279	180	0	0	109	70	170	110	1	1	1	1	1	0	0	0	0	0	0	0	28	178	64	II	0	0	0	1	20,5150864789799
170	5	Nausea	new	1	5	0	1	1	0	96	0	0	104	0	0	88	0	96	104	88	279	180	0	0	109	70	170	110	1	1	1	1	1	0	0	0	0	0	0	0	28	178	64	II	0	0	0	1	20,5150864789799
170	6	Gastroparesis	ended	1	5	0	1	1	0	96	0	0	104	0	0	88	0	96	104	88	279	180	0	0	109	70	170	110	1	1	1	1	1	0	0	0	0	0	0	0	28	178	64	II	0	0	0	1	20,5150864789799
170	6	hematoma at puncture side	ended	1	5	0	1	1	0	96	0	0	104	0	0	88	0	96	104	88	279	180	0	0	109	70	170	110	1	1	1	1	1	0	0	0	0	0	0	0	28	178	64	II	0	0	0	1	20,5150864789799
170	6	Nausea	ended	1	5	0	1	1	0	96	0	0	104	0	0	88	0	96	104	88	279	180	0	0	109	70	170	110	1	1	1	1	1	0	0	0	0	0	0	0	28	178	64	II	0	0	0	1	20,5150864789799
170	7	Gastroparesis	ended	1	5	0	1	1	0	96	0	0	104	0	0	88	0	96	104	88	279	180	0	0	109	70	170	110	1	1	1	1	1	0	0	0	0	0	0	0	28	178	64	II	0	0	0	1	20,5150864789799
170	7	hematoma at puncture side	ended	1	5	0	1	1	0	96	0	0	104	0	0	88	0	96	104	88	279	180	0	0	109	70	170	110	1	1	1	1	1	0	0	0	0	0	0	0	28	178	64	II	0	0	0	1	20,5150864789799
170	7	Nausea	ended	1	5	0	1	1	0	96	0	0	104	0	0	88	0	96	104	88	279	180	0	0	109	70	170	110	1	1	1	1	1	0	0	0	0	0	0	0	28	178	64	II	0	0	0	1	20,5150864789799
171	NA			NA	4	0	0	0	0	0	0	0	0	10	0	0	20	0	10	20	192	90	0	0	142	70	50	20	1	1	1	1	1	0	0	0	0	0	0	0	79	183	72	III	0	0	1	1	22,9926244438472
178	NA			NA	NA	1	0	1	0	0	0	0	0	0	0	0	0	0	0	0	0	0	0	0	0	0	0	0	1	1	1	1	1	0	0	0	0	0	0	0	61	180	0	II	0	0	0	1	26,2345679012346
185	NA			NA	-1	1	1	1	0	0	0	0	0	0	0	0	0	0	0	0	0	0	0	0	0	0	0	0	1	1	1	1	1	0	0	0	0	0	0	0	67	165	0	II	0	0	0	2	28,6501377410468
201	3	Bleeding	new	4	0	0	1	0	0	35	0	20	0	0	43	0	0	35	20	43	0	0	0	0	0	0	0	0	1	1	1	1	1	0	0	0	0	0	0	0	74	163	58	III	0	0	0	1	19,9480597689036
201	4	Bleeding	new	4	0	0	1	0	0	35	0	20	0	0	43	0	0	35	20	43	0	0	0	0	0	0	0	0	1	1	1	1	1	0	0	0	0	0	0	0	74	163	58	III	0	0	0	1	19,9480597689036
201	4	Dystelectasis	new	1	0	0	1	0	0	35	0	20	0	0	43	0	0	35	20	43	0	0	0	0	0	0	0	0	1	1	1	1	1	0	0	0	0	0	0	0	74	163	58	III	0	0	0	1	19,9480597689036
201	4	Irregularity in diabetic control	new	1	0	0	1	0	0	35	0	20	0	0	43	0	0	35	20	43	0	0	0	0	0	0	0	0	1	1	1	1	1	0	0	0	0	0	0	0	74	163	58	III	0	0	0	1	19,9480597689036
201	4	numbness right arm and right leg	new	1	0	0	1	0	0	35	0	20	0	0	43	0	0	35	20	43	0	0	0	0	0	0	0	0	1	1	1	1	1	0	0	0	0	0	0	0	74	163	58	III	0	0	0	1	19,9480597689036
201	5	Bleeding	ended	4	0	0	1	0	0	35	0	20	0	0	43	0	0	35	20	43	0	0	0	0	0	0	0	0	1	1	1	1	1	0	0	0	0	0	0	0	74	163	58	III	0	0	0	1	19,9480597689036
201	5	Dystelectasis	ended	1	0	0	1	0	0	35	0	20	0	0	43	0	0	35	20	43	0	0	0	0	0	0	0	0	1	1	1	1	1	0	0	0	0	0	0	0	74	163	58	III	0	0	0	1	19,9480597689036
201	5	Irregularity in diabetic control	ended	1	0	0	1	0	0	35	0	20	0	0	43	0	0	35	20	43	0	0	0	0	0	0	0	0	1	1	1	1	1	0	0	0	0	0	0	0	74	163	58	III	0	0	0	1	19,9480597689036
201	5	numbness right arm and right leg	<=previous	1	0	0	1	0	0	35	0	20	0	0	43	0	0	35	20	43	0	0	0	0	0	0	0	0	1	1	1	1	1	0	0	0	0	0	0	0	74	163	58	III	0	0	0	1	19,9480597689036
201	5	Pain	new	2	0	0	1	0	0	35	0	20	0	0	43	0	0	35	20	43	0	0	0	0	0	0	0	0	1	1	1	1	1	0	0	0	0	0	0	0	74	163	58	III	0	0	0	1	19,9480597689036
201	6	Bleeding	ended	4	0	0	1	0	0	35	0	20	0	0	43	0	0	35	20	43	0	0	0	0	0	0	0	0	1	1	1	1	1	0	0	0	0	0	0	0	74	163	58	III	0	0	0	1	19,9480597689036
201	6	Dystelectasis	ended	1	0	0	1	0	0	35	0	20	0	0	43	0	0	35	20	43	0	0	0	0	0	0	0	0	1	1	1	1	1	0	0	0	0	0	0	0	74	163	58	III	0	0	0	1	19,9480597689036
201	6	Irregularity in diabetic control	ended	1	0	0	1	0	0	35	0	20	0	0	43	0	0	35	20	43	0	0	0	0	0	0	0	0	1	1	1	1	1	0	0	0	0	0	0	0	74	163	58	III	0	0	0	1	19,9480597689036
201	6	numbness right arm and right leg	<=previous	1	0	0	1	0	0	35	0	20	0	0	43	0	0	35	20	43	0	0	0	0	0	0	0	0	1	1	1	1	1	0	0	0	0	0	0	0	74	163	58	III	0	0	0	1	19,9480597689036
201	6	Pain	ended	2	0	0	1	0	0	35	0	20	0	0	43	0	0	35	20	43	0	0	0	0	0	0	0	0	1	1	1	1	1	0	0	0	0	0	0	0	74	163	58	III	0	0	0	1	19,9480597689036
201	6	Pleural effusion	new	3	0	0	1	0	0	35	0	20	0	0	43	0	0	35	20	43	0	0	0	0	0	0	0	0	1	1	1	1	1	0	0	0	0	0	0	0	74	163	58	III	0	0	0	1	19,9480597689036
201	6	Pneumothorax	new	1	0	0	1	0	0	35	0	20	0	0	43	0	0	35	20	43	0	0	0	0	0	0	0	0	1	1	1	1	1	0	0	0	0	0	0	0	74	163	58	III	0	0	0	1	19,9480597689036
201	7	anaemia	new	2	0	0	1	0	0	35	0	20	0	0	43	0	0	35	20	43	0	0	0	0	0	0	0	0	1	1	1	1	1	0	0	0	0	0	0	0	74	163	58	III	0	0	0	1	19,9480597689036
201	7	Bleeding	ended	4	0	0	1	0	0	35	0	20	0	0	43	0	0	35	20	43	0	0	0	0	0	0	0	0	1	1	1	1	1	0	0	0	0	0	0	0	74	163	58	III	0	0	0	1	19,9480597689036
201	7	Dystelectasis	ended	1	0	0	1	0	0	35	0	20	0	0	43	0	0	35	20	43	0	0	0	0	0	0	0	0	1	1	1	1	1	0	0	0	0	0	0	0	74	163	58	III	0	0	0	1	19,9480597689036
201	7	Irregularity in diabetic control	ended	1	0	0	1	0	0	35	0	20	0	0	43	0	0	35	20	43	0	0	0	0	0	0	0	0	1	1	1	1	1	0	0	0	0	0	0	0	74	163	58	III	0	0	0	1	19,9480597689036
201	7	numbness right arm and right leg	<=previous	1	0	0	1	0	0	35	0	20	0	0	43	0	0	35	20	43	0	0	0	0	0	0	0	0	1	1	1	1	1	0	0	0	0	0	0	0	74	163	58	III	0	0	0	1	19,9480597689036
201	7	Pain	ended	2	0	0	1	0	0	35	0	20	0	0	43	0	0	35	20	43	0	0	0	0	0	0	0	0	1	1	1	1	1	0	0	0	0	0	0	0	74	163	58	III	0	0	0	1	19,9480597689036
201	7	Pleural effusion	ended	3	0	0	1	0	0	35	0	20	0	0	43	0	0	35	20	43	0	0	0	0	0	0	0	0	1	1	1	1	1	0	0	0	0	0	0	0	74	163	58	III	0	0	0	1	19,9480597689036
201	7	Pneumothorax	ended	1	0	0	1	0	0	35	0	20	0	0	43	0	0	35	20	43	0	0	0	0	0	0	0	0	1	1	1	1	1	0	0	0	0	0	0	0	74	163	58	III	0	0	0	1	19,9480597689036
201	7	Urinary tract infection	new	2	0	0	1	0	0	35	0	20	0	0	43	0	0	35	20	43	0	0	0	0	0	0	0	0	1	1	1	1	1	0	0	0	0	0	0	0	74	163	58	III	0	0	0	1	19,9480597689036
208	3	Irregularity in diabetic control	new	1	0	0	0	0	112	15	0	69	0	0	0	0	0	127	69	0	336	210	35	20	53	30	248	160	1	1	1	1	1	0	0	0	0	0	0	0	62	184	105	III	0	0	0	1	31,6044423440454
208	3	Pain	new	1	0	0	0	0	112	15	0	69	0	0	0	0	0	127	69	0	336	210	35	20	53	30	248	160	1	1	1	1	1	0	0	0	0	0	0	0	62	184	105	III	0	0	0	1	31,6044423440454
208	4	Irregularity in diabetic control	<=previous	1	0	0	0	0	112	15	0	69	0	0	0	0	0	127	69	0	336	210	35	20	53	30	248	160	1	1	1	1	1	0	0	0	0	0	0	0	62	184	105	III	0	0	0	1	31,6044423440454
208	4	Pain	ended	1	0	0	0	0	112	15	0	69	0	0	0	0	0	127	69	0	336	210	35	20	53	30	248	160	1	1	1	1	1	0	0	0	0	0	0	0	62	184	105	III	0	0	0	1	31,6044423440454
208	5	Irregularity in diabetic control	ended	1	0	0	0	0	112	15	0	69	0	0	0	0	0	127	69	0	336	210	35	20	53	30	248	160	1	1	1	1	1	0	0	0	0	0	0	0	62	184	105	III	0	0	0	1	31,6044423440454
208	5	Pain	<=previous	1	0	0	0	0	112	15	0	69	0	0	0	0	0	127	69	0	336	210	35	20	53	30	248	160	1	1	1	1	1	0	0	0	0	0	0	0	62	184	105	III	0	0	0	1	31,6044423440454
208	6	Irregularity in diabetic control	ended	1	0	0	0	0	112	15	0	69	0	0	0	0	0	127	69	0	336	210	35	20	53	30	248	160	1	1	1	1	1	0	0	0	0	0	0	0	62	184	105	III	0	0	0	1	31,6044423440454
208	6	Pain	ended	1	0	0	0	0	112	15	0	69	0	0	0	0	0	127	69	0	336	210	35	20	53	30	248	160	1	1	1	1	1	0	0	0	0	0	0	0	62	184	105	III	0	0	0	1	31,6044423440454
208	7	diarrhea	new	1	0	0	0	0	112	15	0	69	0	0	0	0	0	127	69	0	336	210	35	20	53	30	248	160	1	1	1	1	1	0	0	0	0	0	0	0	62	184	105	III	0	0	0	1	31,6044423440454
208	7	Irregularity in diabetic control	ended	1	0	0	0	0	112	15	0	69	0	0	0	0	0	127	69	0	336	210	35	20	53	30	248	160	1	1	1	1	1	0	0	0	0	0	0	0	62	184	105	III	0	0	0	1	31,6044423440454
208	7	Pain	ended	1	0	0	0	0	112	15	0	69	0	0	0	0	0	127	69	0	336	210	35	20	53	30	248	160	1	1	1	1	1	0	0	0	0	0	0	0	62	184	105	III	0	0	0	1	31,6044423440454
209	3	Irregularity in diabetic control	new	1	4	0	0	0	0	118	0	0	108	0	0	46	0	118	108	46	91	59	12	8	45	29	34	22	1	1	1	1	1	0	0	0	0	0	0	0	60	179	77	III	0	0	0	1	24,6559096158048
209	4	Irregularity in diabetic control	<=previous	1	4	0	0	0	0	118	0	0	108	0	0	46	0	118	108	46	91	59	12	8	45	29	34	22	1	1	1	1	1	0	0	0	0	0	0	0	60	179	77	III	0	0	0	1	24,6559096158048
209	5	Irregularity in diabetic control	<=previous	1	4	0	0	0	0	118	0	0	108	0	0	46	0	118	108	46	91	59	12	8	45	29	34	22	1	1	1	1	1	0	0	0	0	0	0	0	60	179	77	III	0	0	0	1	24,6559096158048
209	6	Irregularity in diabetic control	ended	1	4	0	0	0	0	118	0	0	108	0	0	46	0	118	108	46	91	59	12	8	45	29	34	22	1	1	1	1	1	0	0	0	0	0	0	0	60	179	77	III	0	0	0	1	24,6559096158048
209	7	Irregularity in diabetic control	new	1	4	0	0	0	0	118	0	0	108	0	0	46	0	118	108	46	91	59	12	8	45	29	34	22	1	1	1	1	1	0	0	0	0	0	0	0	60	179	77	III	0	0	0	1	24,6559096158048
226	7	hematoma region median lap.	new	1	NA	0	1	1	0	0	0	0	0	0	0	0	0	0	0	0	NA	NA	NA	0	0	0	0	0	1	1	1	1	1	0	0	0	0	0	0	0	63	180	NA	III	0	0	1	1	29,9382716049383
242	6	Nausea	new	2	4	0	0	0	0	46	0	0	0	0	0	0	10	46	0	10	150	90	0	0	29	10	121	80	1	1	1	1	1	0	0	0	0	0	0	0	47	186	84	II	0	0	0	1	24,8583651289166
242	7	Nausea	ended	2	4	0	0	0	0	46	0	0	0	0	0	0	10	46	0	10	150	90	0	0	29	10	121	80	1	1	1	1	1	0	0	0	0	0	0	0	47	186	84	II	0	0	0	1	24,8583651289166
246	NA			NA	3	0	1	0	0	0	0	2	0	0	0	0	0	0	2	0	33	20	0	0	0	0	33	20	1	1	1	1	1	0	0	0	0	0	0	0	74	160	60	II	0	0	0	2	23,4375
279	3	Pain	new	2	3	0	1	0	39	0	0	80	0	0	43	0	0	39	80	43	NA	NA	NA	0	0	0	0	0	1	1	1	1	1	0	0	0	0	0	0	0	53	181	106	II	0	0	0	1	33,8817496413418
279	4	Pain	<=previous	2	3	0	1	0	39	0	0	80	0	0	43	0	0	39	80	43	NA	NA	NA	0	0	0	0	0	1	1	1	1	1	0	0	0	0	0	0	0	53	181	106	II	0	0	0	1	33,8817496413418
279	5	Irregularity in diabetic control	new	1	3	0	1	0	39	0	0	80	0	0	43	0	0	39	80	43	NA	NA	NA	0	0	0	0	0	1	1	1	1	1	0	0	0	0	0	0	0	53	181	106	II	0	0	0	1	33,8817496413418
279	5	Pain	<=previous	2	3	0	1	0	39	0	0	80	0	0	43	0	0	39	80	43	NA	NA	NA	0	0	0	0	0	1	1	1	1	1	0	0	0	0	0	0	0	53	181	106	II	0	0	0	1	33,8817496413418
279	6	Irregularity in diabetic control	<=previous	1	3	0	1	0	39	0	0	80	0	0	43	0	0	39	80	43	NA	NA	NA	0	0	0	0	0	1	1	1	1	1	0	0	0	0	0	0	0	53	181	106	II	0	0	0	1	33,8817496413418
279	6	Pain	<=previous	2	3	0	1	0	39	0	0	80	0	0	43	0	0	39	80	43	NA	NA	NA	0	0	0	0	0	1	1	1	1	1	0	0	0	0	0	0	0	53	181	106	II	0	0	0	1	33,8817496413418
279	7	Irregularity in diabetic control	<=previous	1	3	0	1	0	39	0	0	80	0	0	43	0	0	39	80	43	NA	NA	NA	0	0	0	0	0	1	1	1	1	1	0	0	0	0	0	0	0	53	181	106	II	0	0	0	1	33,8817496413418
279	7	Pain	ended	2	3	0	1	0	39	0	0	80	0	0	43	0	0	39	80	43	NA	NA	NA	0	0	0	0	0	1	1	1	1	1	0	0	0	0	0	0	0	53	181	106	II	0	0	0	1	33,8817496413418
279	7	Wound infection	new	3	3	0	1	0	39	0	0	80	0	0	43	0	0	39	80	43	NA	NA	NA	0	0	0	0	0	1	1	1	1	1	0	0	0	0	0	0	0	53	181	106	II	0	0	0	1	33,8817496413418
280	3	Coagulopathy	new	2	0	0	0	1	48	0	0	58	0	0	65	0	40	48	58	105	NA	NA	NA	0	0	0	0	0	1	1	1	1	1	0	0	0	0	0	0	0	62	178	NA	II	0	1	0	1	33,4553717964903
280	4	Coagulopathy	<=previous	2	0	0	0	1	48	0	0	58	0	0	65	0	40	48	58	105	NA	NA	NA	0	0	0	0	0	1	1	1	1	1	0	0	0	0	0	0	0	62	178	NA	II	0	1	0	1	33,4553717964903
280	5	Coagulopathy	<=previous	2	0	0	0	1	48	0	0	58	0	0	65	0	40	48	58	105	NA	NA	NA	0	0	0	0	0	1	1	1	1	1	0	0	0	0	0	0	0	62	178	NA	II	0	1	0	1	33,4553717964903
280	6	Coagulopathy	ended	2	0	0	0	1	48	0	0	58	0	0	65	0	40	48	58	105	NA	NA	NA	0	0	0	0	0	1	1	1	1	1	0	0	0	0	0	0	0	62	178	NA	II	0	1	0	1	33,4553717964903
280	7	Coagulopathy	ended	2	0	0	0	1	48	0	0	58	0	0	65	0	40	48	58	105	NA	NA	NA	0	0	0	0	0	1	1	1	1	1	0	0	0	0	0	0	0	62	178	NA	II	0	1	0	1	33,4553717964903
304	NA			NA	-2	1	1	1	0	0	0	0	0	0	0	0	0	0	0	0	0	0	0	0	0	0	0	0	1	1	1	1	1	0	0	0	0	0	0	0	80	170	0	III	0	0	0	1	22,8373702422145
315	3	Nausea	new	1	3	0	0	0	0	145	0	20	43	0	0	0	20	145	63	20	2038	1160	198	110	909	520	931	530	1	1	1	1	1	0	0	0	0	0	0	0	68	160	55	II	0	0	0	2	21,09375
315	4	Nausea	<=previous	1	3	0	0	0	0	145	0	20	43	0	0	0	20	145	63	20	2038	1160	198	110	909	520	931	530	1	1	1	1	1	0	0	0	0	0	0	0	68	160	55	II	0	0	0	2	21,09375
315	5	Nausea	ended	1	3	0	0	0	0	145	0	20	43	0	0	0	20	145	63	20	2038	1160	198	110	909	520	931	530	1	1	1	1	1	0	0	0	0	0	0	0	68	160	55	II	0	0	0	2	21,09375
315	6	Nausea	ended	1	3	0	0	0	0	145	0	20	43	0	0	0	20	145	63	20	2038	1160	198	110	909	520	931	530	1	1	1	1	1	0	0	0	0	0	0	0	68	160	55	II	0	0	0	2	21,09375
315	6	Urinary tract infection	new	2	3	0	0	0	0	145	0	20	43	0	0	0	20	145	63	20	2038	1160	198	110	909	520	931	530	1	1	1	1	1	0	0	0	0	0	0	0	68	160	55	II	0	0	0	2	21,09375
315	7	Nausea	ended	1	3	0	0	0	0	145	0	20	43	0	0	0	20	145	63	20	2038	1160	198	110	909	520	931	530	1	1	1	1	1	0	0	0	0	0	0	0	68	160	55	II	0	0	0	2	21,09375
315	7	Urinary tract infection	ended	2	3	0	0	0	0	145	0	20	43	0	0	0	20	145	63	20	2038	1160	198	110	909	520	931	530	1	1	1	1	1	0	0	0	0	0	0	0	68	160	55	II	0	0	0	2	21,09375
319	4	Wound infection	new	1	3	0	0	0	0	140	0	0	66	0	0	0	20	140	66	20	107	50	19	10	46	20	42	20	1	1	1	1	1	0	0	0	0	0	0	0	75	163	NA	II	0	0	0	2	23,3354661447552
319	5	Wound infection	<=previous	1	3	0	0	0	0	140	0	0	66	0	0	0	20	140	66	20	107	50	19	10	46	20	42	20	1	1	1	1	1	0	0	0	0	0	0	0	75	163	NA	II	0	0	0	2	23,3354661447552
319	6	Wound infection	<=previous	1	3	0	0	0	0	140	0	0	66	0	0	0	20	140	66	20	107	50	19	10	46	20	42	20	1	1	1	1	1	0	0	0	0	0	0	0	75	163	NA	II	0	0	0	2	23,3354661447552
319	7	irritable bowel	new	1	3	0	0	0	0	140	0	0	66	0	0	0	20	140	66	20	107	50	19	10	46	20	42	20	1	1	1	1	1	0	0	0	0	0	0	0	75	163	NA	II	0	0	0	2	23,3354661447552
319	7	Wound infection	<=previous	1	3	0	0	0	0	140	0	0	66	0	0	0	20	140	66	20	107	50	19	10	46	20	42	20	1	1	1	1	1	0	0	0	0	0	0	0	75	163	NA	II	0	0	0	2	23,3354661447552
321	NA			NA	-2	1	0	1	0	0	0	0	0	0	0	0	0	0	0	0	0	0	0	0	0	0	0	0	1	1	1	1	1	0	0	0	0	0	0	0	54	168	0	II	0	0	0	1	27,281746031746
322	3	Pain	new	1	-1	0	1	1	106	0	0	106	0	0	0	0	70	106	106	70	NA	NA	NA	0	0	0	0	0	1	1	1	1	1	1	0	0	0	0	0	0	61	179	76	II	0	0	1	1	23,7196092506476
322	4	Pain	ended	1	-1	0	1	1	106	0	0	106	0	0	0	0	70	106	106	70	NA	NA	NA	0	0	0	0	0	1	1	1	1	1	1	0	0	0	0	0	0	61	179	76	II	0	0	1	1	23,7196092506476
322	5	Pain	<=previous	1	-1	0	1	1	106	0	0	106	0	0	0	0	70	106	106	70	NA	NA	NA	0	0	0	0	0	1	1	1	1	1	1	0	0	0	0	0	0	61	179	76	II	0	0	1	1	23,7196092506476
322	6	Pain	<=previous	1	-1	0	1	1	106	0	0	106	0	0	0	0	70	106	106	70	NA	NA	NA	0	0	0	0	0	1	1	1	1	1	1	0	0	0	0	0	0	61	179	76	II	0	0	1	1	23,7196092506476
322	7	Pain	<=previous	1	-1	0	1	1	106	0	0	106	0	0	0	0	70	106	106	70	NA	NA	NA	0	0	0	0	0	1	1	1	1	1	1	0	0	0	0	0	0	61	179	76	II	0	0	1	1	23,7196092506476
328	3	Pain	new	1	5	0	0	0	5	64	0	0	88	0	0	51	20	69	88	71	1064	650	763	470	70	40	231	140	1	1	1	1	1	0	0	0	0	0	0	0	46	150	103	II	1	0	1	1	46,6666666666667
328	4	Pain	ended	1	5	0	0	0	5	64	0	0	88	0	0	51	20	69	88	71	1064	650	763	470	70	40	231	140	1	1	1	1	1	0	0	0	0	0	0	0	46	150	103	II	1	0	1	1	46,6666666666667
328	5	Pain	ended	1	5	0	0	0	5	64	0	0	88	0	0	51	20	69	88	71	1064	650	763	470	70	40	231	140	1	1	1	1	1	0	0	0	0	0	0	0	46	150	103	II	1	0	1	1	46,6666666666667
328	5	Pain	new	1	5	0	0	0	5	64	0	0	88	0	0	51	20	69	88	71	1064	650	763	470	70	40	231	140	1	1	1	1	1	0	0	0	0	0	0	0	46	150	103	II	1	0	1	1	46,6666666666667
328	6	allergic reaction	new	2	5	0	0	0	5	64	0	0	88	0	0	51	20	69	88	71	1064	650	763	470	70	40	231	140	1	1	1	1	1	0	0	0	0	0	0	0	46	150	103	II	1	0	1	1	46,6666666666667
328	6	Pain	ended	1	5	0	0	0	5	64	0	0	88	0	0	51	20	69	88	71	1064	650	763	470	70	40	231	140	1	1	1	1	1	0	0	0	0	0	0	0	46	150	103	II	1	0	1	1	46,6666666666667
328	6	Pain	ended	1	5	0	0	0	5	64	0	0	88	0	0	51	20	69	88	71	1064	650	763	470	70	40	231	140	1	1	1	1	1	0	0	0	0	0	0	0	46	150	103	II	1	0	1	1	46,6666666666667
328	7	allergic reaction	new	2	5	0	0	0	5	64	0	0	88	0	0	51	20	69	88	71	1064	650	763	470	70	40	231	140	1	1	1	1	1	0	0	0	0	0	0	0	46	150	103	II	1	0	1	1	46,6666666666667
328	7	Pain	ended	1	5	0	0	0	5	64	0	0	88	0	0	51	20	69	88	71	1064	650	763	470	70	40	231	140	1	1	1	1	1	0	0	0	0	0	0	0	46	150	103	II	1	0	1	1	46,6666666666667
328	7	Pain	ended	1	5	0	0	0	5	64	0	0	88	0	0	51	20	69	88	71	1064	650	763	470	70	40	231	140	1	1	1	1	1	0	0	0	0	0	0	0	46	150	103	II	1	0	1	1	46,6666666666667
328	7	quincke`s oedema	new	2	5	0	0	0	5	64	0	0	88	0	0	51	20	69	88	71	1064	650	763	470	70	40	231	140	1	1	1	1	1	0	0	0	0	0	0	0	46	150	103	II	1	0	1	1	46,6666666666667
334	NA			NA	-1	0	1	1	0	0	0	0	0	0	0	0	0	0	0	0	0	0	0	0	0	0	0	0	1	1	1	1	1	0	0	0	0	0	0	0	62	164	0	II	0	0	0	1	23,051754907793
339	5	necrosis edge of the wound	new	1	4	0	0	0	0	84	0	0	64	0	0	36	0	84	64	36	677	380	290	160	387	220	0	0	1	1	1	1	1	0	0	0	0	0	0	0	73	156	62	III	0	0	0	2	23,0111768573307
339	6	necrosis edge of the wound	new	1	4	0	0	0	0	84	0	0	64	0	0	36	0	84	64	36	677	380	290	160	387	220	0	0	1	1	1	1	1	0	0	0	0	0	0	0	73	156	62	III	0	0	0	2	23,0111768573307
339	7	necrosis edge of the wound	new	1	4	0	0	0	0	84	0	0	64	0	0	36	0	84	64	36	677	380	290	160	387	220	0	0	1	1	1	1	1	0	0	0	0	0	0	0	73	156	62	III	0	0	0	2	23,0111768573307
339	7	seroma pr�peritoneal/epifascial in median line	new	1	4	0	0	0	0	84	0	0	64	0	0	36	0	84	64	36	677	380	290	160	387	220	0	0	1	1	1	1	1	0	0	0	0	0	0	0	73	156	62	III	0	0	0	2	23,0111768573307
339	7	Wound infection	new	1	4	0	0	0	0	84	0	0	64	0	0	36	0	84	64	36	677	380	290	160	387	220	0	0	1	1	1	1	1	0	0	0	0	0	0	0	73	156	62	III	0	0	0	2	23,0111768573307
359	3	Pain	new	1	2	0	1	0	10	0	0	54	0	0	0	0	40	10	54	40	600	460	8	6	346	270	246	190	1	1	1	1	1	0	0	0	0	0	0	0	71	172	94	II	0	0	0	1	29,40778799351
359	4	Pain	<=previous	1	2	0	1	0	10	0	0	54	0	0	0	0	40	10	54	40	600	460	8	6	346	270	246	190	1	1	1	1	1	0	0	0	0	0	0	0	71	172	94	II	0	0	0	1	29,40778799351
359	5	Pain	<=previous	1	2	0	1	0	10	0	0	54	0	0	0	0	40	10	54	40	600	460	8	6	346	270	246	190	1	1	1	1	1	0	0	0	0	0	0	0	71	172	94	II	0	0	0	1	29,40778799351
359	6	Gastroparesis	new	1	2	0	1	0	10	0	0	54	0	0	0	0	40	10	54	40	600	460	8	6	346	270	246	190	1	1	1	1	1	0	0	0	0	0	0	0	71	172	94	II	0	0	0	1	29,40778799351
359	6	Pain	ended	1	2	0	1	0	10	0	0	54	0	0	0	0	40	10	54	40	600	460	8	6	346	270	246	190	1	1	1	1	1	0	0	0	0	0	0	0	71	172	94	II	0	0	0	1	29,40778799351
359	7	Gastroparesis	ended	1	2	0	1	0	10	0	0	54	0	0	0	0	40	10	54	40	600	460	8	6	346	270	246	190	1	1	1	1	1	0	0	0	0	0	0	0	71	172	94	II	0	0	0	1	29,40778799351
359	7	Pain	ended	1	2	0	1	0	10	0	0	54	0	0	0	0	40	10	54	40	600	460	8	6	346	270	246	190	1	1	1	1	1	0	0	0	0	0	0	0	71	172	94	II	0	0	0	1	29,40778799351
370	3	Nausea	new	1	2	0	1	0	53	0	0	20	0	0	0	0	10	53	20	10	758	390	64	30	307	160	387	200	1	1	1	1	1	0	0	0	0	0	0	0	62	171	78	II	0	0	0	2	26,6748743203037
370	3	vomiting	new	1	2	0	1	0	53	0	0	20	0	0	0	0	10	53	20	10	758	390	64	30	307	160	387	200	1	1	1	1	1	0	0	0	0	0	0	0	62	171	78	II	0	0	0	2	26,6748743203037
370	4	Gastroparesis	new	1	2	0	1	0	53	0	0	20	0	0	0	0	10	53	20	10	758	390	64	30	307	160	387	200	1	1	1	1	1	0	0	0	0	0	0	0	62	171	78	II	0	0	0	2	26,6748743203037
370	4	Nausea	<=previous	1	2	0	1	0	53	0	0	20	0	0	0	0	10	53	20	10	758	390	64	30	307	160	387	200	1	1	1	1	1	0	0	0	0	0	0	0	62	171	78	II	0	0	0	2	26,6748743203037
370	4	vomiting	<=previous	1	2	0	1	0	53	0	0	20	0	0	0	0	10	53	20	10	758	390	64	30	307	160	387	200	1	1	1	1	1	0	0	0	0	0	0	0	62	171	78	II	0	0	0	2	26,6748743203037
370	5	Gastroparesis	ended	1	2	0	1	0	53	0	0	20	0	0	0	0	10	53	20	10	758	390	64	30	307	160	387	200	1	1	1	1	1	0	0	0	0	0	0	0	62	171	78	II	0	0	0	2	26,6748743203037
370	5	Nausea	ended	1	2	0	1	0	53	0	0	20	0	0	0	0	10	53	20	10	758	390	64	30	307	160	387	200	1	1	1	1	1	0	0	0	0	0	0	0	62	171	78	II	0	0	0	2	26,6748743203037
370	5	vomiting	ended	1	2	0	1	0	53	0	0	20	0	0	0	0	10	53	20	10	758	390	64	30	307	160	387	200	1	1	1	1	1	0	0	0	0	0	0	0	62	171	78	II	0	0	0	2	26,6748743203037
370	6	Gastroparesis	ended	1	2	0	1	0	53	0	0	20	0	0	0	0	10	53	20	10	758	390	64	30	307	160	387	200	1	1	1	1	1	0	0	0	0	0	0	0	62	171	78	II	0	0	0	2	26,6748743203037
370	6	Nausea	ended	1	2	0	1	0	53	0	0	20	0	0	0	0	10	53	20	10	758	390	64	30	307	160	387	200	1	1	1	1	1	0	0	0	0	0	0	0	62	171	78	II	0	0	0	2	26,6748743203037
370	6	vomiting	ended	1	2	0	1	0	53	0	0	20	0	0	0	0	10	53	20	10	758	390	64	30	307	160	387	200	1	1	1	1	1	0	0	0	0	0	0	0	62	171	78	II	0	0	0	2	26,6748743203037
370	7	Gastroparesis	ended	1	2	0	1	0	53	0	0	20	0	0	0	0	10	53	20	10	758	390	64	30	307	160	387	200	1	1	1	1	1	0	0	0	0	0	0	0	62	171	78	II	0	0	0	2	26,6748743203037
370	7	Nausea	ended	1	2	0	1	0	53	0	0	20	0	0	0	0	10	53	20	10	758	390	64	30	307	160	387	200	1	1	1	1	1	0	0	0	0	0	0	0	62	171	78	II	0	0	0	2	26,6748743203037
370	7	vomiting	ended	1	2	0	1	0	53	0	0	20	0	0	0	0	10	53	20	10	758	390	64	30	307	160	387	200	1	1	1	1	1	0	0	0	0	0	0	0	62	171	78	II	0	0	0	2	26,6748743203037
380	5	lymphatic fistula	new	1	1	0	1	0	47	0	0	70	0	0	30	0	0	47	70	30	NA	NA	NA	0	0	0	0	0	1	1	1	1	1	0	0	0	0	0	0	0	80	156	54	III	0	0	0	2	22,189349112426
380	5	Pancreatic fistula	new	1	1	0	1	0	47	0	0	70	0	0	30	0	0	47	70	30	NA	NA	NA	0	0	0	0	0	1	1	1	1	1	0	0	0	0	0	0	0	80	156	54	III	0	0	0	2	22,189349112426
380	6	lymphatic fistula	new	1	1	0	1	0	47	0	0	70	0	0	30	0	0	47	70	30	NA	NA	NA	0	0	0	0	0	1	1	1	1	1	0	0	0	0	0	0	0	80	156	54	III	0	0	0	2	22,189349112426
380	6	Pancreatic fistula	new	1	1	0	1	0	47	0	0	70	0	0	30	0	0	47	70	30	NA	NA	NA	0	0	0	0	0	1	1	1	1	1	0	0	0	0	0	0	0	80	156	54	III	0	0	0	2	22,189349112426
380	6	subhepatic fluid collection	new	3	1	0	1	0	47	0	0	70	0	0	30	0	0	47	70	30	NA	NA	NA	0	0	0	0	0	1	1	1	1	1	0	0	0	0	0	0	0	80	156	54	III	0	0	0	2	22,189349112426
380	7	lymphatic fistula	ended	1	1	0	1	0	47	0	0	70	0	0	30	0	0	47	70	30	NA	NA	NA	0	0	0	0	0	1	1	1	1	1	0	0	0	0	0	0	0	80	156	54	III	0	0	0	2	22,189349112426
380	7	Pancreatic fistula	ended	1	1	0	1	0	47	0	0	70	0	0	30	0	0	47	70	30	NA	NA	NA	0	0	0	0	0	1	1	1	1	1	0	0	0	0	0	0	0	80	156	54	III	0	0	0	2	22,189349112426
380	7	subhepatic fluid collection	ended	3	1	0	1	0	47	0	0	70	0	0	30	0	0	47	70	30	NA	NA	NA	0	0	0	0	0	1	1	1	1	1	0	0	0	0	0	0	0	80	156	54	III	0	0	0	2	22,189349112426
383	NA			NA	3	0	1	0	0	0	0	0	0	0	0	0	20	0	0	20	376	213	5	3	92	50	270	160	1	1	1	1	1	0	0	0	0	0	0	0	66	180	NA	III	0	1	1	1	31,7901234567901
390	3	vesical tamponade	new	3	7	0	0	0	0	103	0	0	150	0	0	51	0	103	150	51	NA	30	70	30	0	0	0	0	1	1	1	1	1	0	0	0	0	0	0	0	61	168	84	III	0	1	1	2	27,9903628117914
390	4	vesical tamponade	ended	3	7	0	0	0	0	103	0	0	150	0	0	51	0	103	150	51	NA	30	70	30	0	0	0	0	1	1	1	1	1	0	0	0	0	0	0	0	61	168	84	III	0	1	1	2	27,9903628117914
390	5	vesical tamponade	<=previous	3	7	0	0	0	0	103	0	0	150	0	0	51	0	103	150	51	NA	30	70	30	0	0	0	0	1	1	1	1	1	0	0	0	0	0	0	0	61	168	84	III	0	1	1	2	27,9903628117914
390	6	vesical tamponade	<=previous	3	7	0	0	0	0	103	0	0	150	0	0	51	0	103	150	51	NA	30	70	30	0	0	0	0	1	1	1	1	1	0	0	0	0	0	0	0	61	168	84	III	0	1	1	2	27,9903628117914
390	7	vesical tamponade	<=previous	3	7	0	0	0	0	103	0	0	150	0	0	51	0	103	150	51	NA	30	70	30	0	0	0	0	1	1	1	1	1	0	0	0	0	0	0	0	61	168	84	III	0	1	1	2	27,9903628117914
394	NA			NA	2	0	0	0	0	112	0	0	50	0	0	0	20	112	50	20	NA	NA	NA	0	0	0	0	0	1	1	1	1	1	0	0	0	0	0	0	0	76	175	NA	III	0	0	0	1	26,1224489795918
400	NA			NA	3	0	1	0	0	0	0	0	0	0	0	0	0	0	0	0	NA	NA	NA	0	0	0	0	0	1	1	1	1	1	0	0	0	0	0	0	0	52	160	NA	II	0	0	0	2	33,59375
413	NA			NA	0	0	0	0	20	0	0	28	0	20	0	0	40	20	48	40	1244	717	87	50	120	70	1037	660	1	1	1	1	1	0	0	0	0	0	0	0	76	190	117	II	0	1	0	1	31,8559556786704
415	4	Pain	new	1	1	0	1	0	13	0	0	10	0	0	68	0	0	13	10	68	43	27	23	13	11	7	9	5	1	1	1	1	1	0	0	0	0	0	0	0	77	186	NA	III	0	1	0	1	23,9912128569777
415	5	Pain	new	1	1	0	1	0	13	0	0	10	0	0	68	0	0	13	10	68	43	27	23	13	11	7	9	5	1	1	1	1	1	0	0	0	0	0	0	0	77	186	NA	III	0	1	0	1	23,9912128569777
415	6	Pain	ended	1	1	0	1	0	13	0	0	10	0	0	68	0	0	13	10	68	43	27	23	13	11	7	9	5	1	1	1	1	1	0	0	0	0	0	0	0	77	186	NA	III	0	1	0	1	23,9912128569777
415	6	unclear zyanosis	new	5	1	0	1	0	13	0	0	10	0	0	68	0	0	13	10	68	43	27	23	13	11	7	9	5	1	1	1	1	1	0	0	0	0	0	0	0	77	186	NA	III	0	1	0	1	23,9912128569777
415	7	Pain	ended	1	1	0	1	0	13	0	0	10	0	0	68	0	0	13	10	68	43	27	23	13	11	7	9	5	1	1	1	1	1	0	0	0	0	0	0	0	77	186	NA	III	0	1	0	1	23,9912128569777
415	7	unclear zyanosis	ended	5	1	0	1	0	13	0	0	10	0	0	68	0	0	13	10	68	43	27	23	13	11	7	9	5	1	1	1	1	1	0	0	0	0	0	0	0	77	186	NA	III	0	1	0	1	23,9912128569777
419	3	pain because of urinary catheter	new	1	2	0	1	0	19	0	0	32	0	0	12	0	0	19	32	12	115	60	0	0	18	10	97	50	1	1	1	1	1	0	0	0	0	0	0	0	62	164	NA	II	0	1	0	2	25,2825698988697
419	4	pain because of urinary catheter	<=previous	1	2	0	1	0	19	0	0	32	0	0	12	0	0	19	32	12	115	60	0	0	18	10	97	50	1	1	1	1	1	0	0	0	0	0	0	0	62	164	NA	II	0	1	0	2	25,2825698988697
419	5	pain because of urinary catheter	<=previous	1	2	0	1	0	19	0	0	32	0	0	12	0	0	19	32	12	115	60	0	0	18	10	97	50	1	1	1	1	1	0	0	0	0	0	0	0	62	164	NA	II	0	1	0	2	25,2825698988697
419	6	pain because of urinary catheter	ended	1	2	0	1	0	19	0	0	32	0	0	12	0	0	19	32	12	115	60	0	0	18	10	97	50	1	1	1	1	1	0	0	0	0	0	0	0	62	164	NA	II	0	1	0	2	25,2825698988697
419	7	pain because of urinary catheter	ended	1	2	0	1	0	19	0	0	32	0	0	12	0	0	19	32	12	115	60	0	0	18	10	97	50	1	1	1	1	1	0	0	0	0	0	0	0	62	164	NA	II	0	1	0	2	25,2825698988697
421	NA			NA	3	0	0	0	0	98	0	0	69	0	5	0	0	98	69	5	400	318	14	9	203	120	183	110	1	1	1	1	1	0	0	0	0	0	0	0	83	176	70	II	0	0	0	1	23,2438016528926
436	3	Acute renal failure	new	1	5	0	0	0	0	63	0	0	63	0	0	55	0	63	63	55	0	0	0	0	0	0	0	0	1	1	1	1	1	0	0	0	0	0	0	0	70	192	NA	III	0	1	0	2	21,7013888888889
436	3	Bleeding	new	2	5	0	0	0	0	63	0	0	63	0	0	55	0	63	63	55	0	0	0	0	0	0	0	0	1	1	1	1	1	0	0	0	0	0	0	0	70	192	NA	III	0	1	0	2	21,7013888888889
436	3	Coagulopathy	new	1	5	0	0	0	0	63	0	0	63	0	0	55	0	63	63	55	0	0	0	0	0	0	0	0	1	1	1	1	1	0	0	0	0	0	0	0	70	192	NA	III	0	1	0	2	21,7013888888889
436	3	Pain	new	1	5	0	0	0	0	63	0	0	63	0	0	55	0	63	63	55	0	0	0	0	0	0	0	0	1	1	1	1	1	0	0	0	0	0	0	0	70	192	NA	III	0	1	0	2	21,7013888888889
436	4	Acute renal failure	<=previous	1	5	0	0	0	0	63	0	0	63	0	0	55	0	63	63	55	0	0	0	0	0	0	0	0	1	1	1	1	1	0	0	0	0	0	0	0	70	192	NA	III	0	1	0	2	21,7013888888889
436	4	Bleeding	new	2	5	0	0	0	0	63	0	0	63	0	0	55	0	63	63	55	0	0	0	0	0	0	0	0	1	1	1	1	1	0	0	0	0	0	0	0	70	192	NA	III	0	1	0	2	21,7013888888889
436	4	Coagulopathy	new	1	5	0	0	0	0	63	0	0	63	0	0	55	0	63	63	55	0	0	0	0	0	0	0	0	1	1	1	1	1	0	0	0	0	0	0	0	70	192	NA	III	0	1	0	2	21,7013888888889
436	4	Delirium	new	1	5	0	0	0	0	63	0	0	63	0	0	55	0	63	63	55	0	0	0	0	0	0	0	0	1	1	1	1	1	0	0	0	0	0	0	0	70	192	NA	III	0	1	0	2	21,7013888888889
436	4	Pain	new	1	5	0	0	0	0	63	0	0	63	0	0	55	0	63	63	55	0	0	0	0	0	0	0	0	1	1	1	1	1	0	0	0	0	0	0	0	70	192	NA	III	0	1	0	2	21,7013888888889
436	5	Acute renal failure	ended	1	5	0	0	0	0	63	0	0	63	0	0	55	0	63	63	55	0	0	0	0	0	0	0	0	1	1	1	1	1	0	0	0	0	0	0	0	70	192	NA	III	0	1	0	2	21,7013888888889
436	5	Bleeding	ended	2	5	0	0	0	0	63	0	0	63	0	0	55	0	63	63	55	0	0	0	0	0	0	0	0	1	1	1	1	1	0	0	0	0	0	0	0	70	192	NA	III	0	1	0	2	21,7013888888889
436	5	Coagulopathy	ended	1	5	0	0	0	0	63	0	0	63	0	0	55	0	63	63	55	0	0	0	0	0	0	0	0	1	1	1	1	1	0	0	0	0	0	0	0	70	192	NA	III	0	1	0	2	21,7013888888889
436	5	Delirium	new	2	5	0	0	0	0	63	0	0	63	0	0	55	0	63	63	55	0	0	0	0	0	0	0	0	1	1	1	1	1	0	0	0	0	0	0	0	70	192	NA	III	0	1	0	2	21,7013888888889
436	5	Pain	ended	1	5	0	0	0	0	63	0	0	63	0	0	55	0	63	63	55	0	0	0	0	0	0	0	0	1	1	1	1	1	0	0	0	0	0	0	0	70	192	NA	III	0	1	0	2	21,7013888888889
436	6	Acute renal failure	ended	1	5	0	0	0	0	63	0	0	63	0	0	55	0	63	63	55	0	0	0	0	0	0	0	0	1	1	1	1	1	0	0	0	0	0	0	0	70	192	NA	III	0	1	0	2	21,7013888888889
436	6	Bleeding	ended	2	5	0	0	0	0	63	0	0	63	0	0	55	0	63	63	55	0	0	0	0	0	0	0	0	1	1	1	1	1	0	0	0	0	0	0	0	70	192	NA	III	0	1	0	2	21,7013888888889
436	6	Coagulopathy	ended	1	5	0	0	0	0	63	0	0	63	0	0	55	0	63	63	55	0	0	0	0	0	0	0	0	1	1	1	1	1	0	0	0	0	0	0	0	70	192	NA	III	0	1	0	2	21,7013888888889
436	6	Delirium	<=previous	2	5	0	0	0	0	63	0	0	63	0	0	55	0	63	63	55	0	0	0	0	0	0	0	0	1	1	1	1	1	0	0	0	0	0	0	0	70	192	NA	III	0	1	0	2	21,7013888888889
436	6	Pain	ended	1	5	0	0	0	0	63	0	0	63	0	0	55	0	63	63	55	0	0	0	0	0	0	0	0	1	1	1	1	1	0	0	0	0	0	0	0	70	192	NA	III	0	1	0	2	21,7013888888889
436	7	Acute renal failure	ended	1	5	0	0	0	0	63	0	0	63	0	0	55	0	63	63	55	0	0	0	0	0	0	0	0	1	1	1	1	1	0	0	0	0	0	0	0	70	192	NA	III	0	1	0	2	21,7013888888889
436	7	Bleeding	ended	2	5	0	0	0	0	63	0	0	63	0	0	55	0	63	63	55	0	0	0	0	0	0	0	0	1	1	1	1	1	0	0	0	0	0	0	0	70	192	NA	III	0	1	0	2	21,7013888888889
436	7	Coagulopathy	ended	1	5	0	0	0	0	63	0	0	63	0	0	55	0	63	63	55	0	0	0	0	0	0	0	0	1	1	1	1	1	0	0	0	0	0	0	0	70	192	NA	III	0	1	0	2	21,7013888888889
436	7	Delirium	ended	2	5	0	0	0	0	63	0	0	63	0	0	55	0	63	63	55	0	0	0	0	0	0	0	0	1	1	1	1	1	0	0	0	0	0	0	0	70	192	NA	III	0	1	0	2	21,7013888888889
436	7	Ependidymitis	new	2	5	0	0	0	0	63	0	0	63	0	0	55	0	63	63	55	0	0	0	0	0	0	0	0	1	1	1	1	1	0	0	0	0	0	0	0	70	192	NA	III	0	1	0	2	21,7013888888889
436	7	Pain	ended	1	5	0	0	0	0	63	0	0	63	0	0	55	0	63	63	55	0	0	0	0	0	0	0	0	1	1	1	1	1	0	0	0	0	0	0	0	70	192	NA	III	0	1	0	2	21,7013888888889
445	3	Pain	new	1	1	0	1	0	35	0	15	0	0	15	0	0	30	50	15	30	1039	850	116	90	186	150	737	610	1	1	1	1	1	0	0	0	0	0	0	0	59	175	80	II	0	0	0	1	26,4489795918367
445	4	Pain	ended	1	1	0	1	0	35	0	15	0	0	15	0	0	30	50	15	30	1039	850	116	90	186	150	737	610	1	1	1	1	1	0	0	0	0	0	0	0	59	175	80	II	0	0	0	1	26,4489795918367
445	5	Pain	ended	1	1	0	1	0	35	0	15	0	0	15	0	0	30	50	15	30	1039	850	116	90	186	150	737	610	1	1	1	1	1	0	0	0	0	0	0	0	59	175	80	II	0	0	0	1	26,4489795918367
445	6	Pain	ended	1	1	0	1	0	35	0	15	0	0	15	0	0	30	50	15	30	1039	850	116	90	186	150	737	610	1	1	1	1	1	0	0	0	0	0	0	0	59	175	80	II	0	0	0	1	26,4489795918367
445	7	Pain	ended	1	1	0	1	0	35	0	15	0	0	15	0	0	30	50	15	30	1039	850	116	90	186	150	737	610	1	1	1	1	1	0	0	0	0	0	0	0	59	175	80	II	0	0	0	1	26,4489795918367
453	3	Pain	new	1	1	0	1	0	33	0	0	66	0	0	0	0	40	33	66	40	351	200	0	0	19	10	332	190	1	1	1	1	1	0	0	0	0	0	0	0	52	178	98	II	0	0	0	1	31,8772882211842
453	4	Pain	ended	1	1	0	1	0	33	0	0	66	0	0	0	0	40	33	66	40	351	200	0	0	19	10	332	190	1	1	1	1	1	0	0	0	0	0	0	0	52	178	98	II	0	0	0	1	31,8772882211842
453	5	Pain	ended	1	1	0	1	0	33	0	0	66	0	0	0	0	40	33	66	40	351	200	0	0	19	10	332	190	1	1	1	1	1	0	0	0	0	0	0	0	52	178	98	II	0	0	0	1	31,8772882211842
453	6	Pain	ended	1	1	0	1	0	33	0	0	66	0	0	0	0	40	33	66	40	351	200	0	0	19	10	332	190	1	1	1	1	1	0	0	0	0	0	0	0	52	178	98	II	0	0	0	1	31,8772882211842
453	7	Pain	ended	1	1	0	1	0	33	0	0	66	0	0	0	0	40	33	66	40	351	200	0	0	19	10	332	190	1	1	1	1	1	0	0	0	0	0	0	0	52	178	98	II	0	0	0	1	31,8772882211842
501	3	Pain	new	1	6	0	0	0	5	110	0	0	57	0	0	48	20	115	57	68	6185	3580	953	550	3245	1880	1987	1150	1	1	1	1	1	0	0	0	0	0	0	0	57	160	73	III	0	0	1	2	28,125
501	4	Pain	ended	1	6	0	0	0	5	110	0	0	57	0	0	48	20	115	57	68	6185	3580	953	550	3245	1880	1987	1150	1	1	1	1	1	0	0	0	0	0	0	0	57	160	73	III	0	0	1	2	28,125
501	5	Pain	ended	1	6	0	0	0	5	110	0	0	57	0	0	48	20	115	57	68	6185	3580	953	550	3245	1880	1987	1150	1	1	1	1	1	0	0	0	0	0	0	0	57	160	73	III	0	0	1	2	28,125
501	6	Pain	ended	1	6	0	0	0	5	110	0	0	57	0	0	48	20	115	57	68	6185	3580	953	550	3245	1880	1987	1150	1	1	1	1	1	0	0	0	0	0	0	0	57	160	73	III	0	0	1	2	28,125
501	7	Pain	ended	1	6	0	0	0	5	110	0	0	57	0	0	48	20	115	57	68	6185	3580	953	550	3245	1880	1987	1150	1	1	1	1	1	0	0	0	0	0	0	0	57	160	73	III	0	0	1	2	28,125
501	7	Pain	new	1	6	0	0	0	5	110	0	0	57	0	0	48	20	115	57	68	6185	3580	953	550	3245	1880	1987	1150	1	1	1	1	1	0	0	0	0	0	0	0	57	160	73	III	0	0	1	2	28,125
530	3	Pain	new	1	1	0	1	0	37	0	0	20	0	0	5	0	20	37	20	25	1363	1140	0	0	301	250	1062	890	1	1	1	1	1	0	0	0	0	0	0	0	69	175	64	II	0	0	0	1	22,2040816326531
530	4	allergy: erythema	new	1	1	0	1	0	37	0	0	20	0	0	5	0	20	37	20	25	1363	1140	0	0	301	250	1062	890	1	1	1	1	1	0	0	0	0	0	0	0	69	175	64	II	0	0	0	1	22,2040816326531
530	4	Pain	<=previous	1	1	0	1	0	37	0	0	20	0	0	5	0	20	37	20	25	1363	1140	0	0	301	250	1062	890	1	1	1	1	1	0	0	0	0	0	0	0	69	175	64	II	0	0	0	1	22,2040816326531
530	5	allergy: erythema	<=previous	1	1	0	1	0	37	0	0	20	0	0	5	0	20	37	20	25	1363	1140	0	0	301	250	1062	890	1	1	1	1	1	0	0	0	0	0	0	0	69	175	64	II	0	0	0	1	22,2040816326531
530	5	Pain	ended	1	1	0	1	0	37	0	0	20	0	0	5	0	20	37	20	25	1363	1140	0	0	301	250	1062	890	1	1	1	1	1	0	0	0	0	0	0	0	69	175	64	II	0	0	0	1	22,2040816326531
530	6	allergy: erythema	ended	1	1	0	1	0	37	0	0	20	0	0	5	0	20	37	20	25	1363	1140	0	0	301	250	1062	890	1	1	1	1	1	0	0	0	0	0	0	0	69	175	64	II	0	0	0	1	22,2040816326531
530	6	Pain	ended	1	1	0	1	0	37	0	0	20	0	0	5	0	20	37	20	25	1363	1140	0	0	301	250	1062	890	1	1	1	1	1	0	0	0	0	0	0	0	69	175	64	II	0	0	0	1	22,2040816326531
530	7	allergy: erythema	ended	1	1	0	1	0	37	0	0	20	0	0	5	0	20	37	20	25	1363	1140	0	0	301	250	1062	890	1	1	1	1	1	0	0	0	0	0	0	0	69	175	64	II	0	0	0	1	22,2040816326531
530	7	diarrhea	new	1	1	0	1	0	37	0	0	20	0	0	5	0	20	37	20	25	1363	1140	0	0	301	250	1062	890	1	1	1	1	1	0	0	0	0	0	0	0	69	175	64	II	0	0	0	1	22,2040816326531
530	7	Pain	<=previous	1	1	0	1	0	37	0	0	20	0	0	5	0	20	37	20	25	1363	1140	0	0	301	250	1062	890	1	1	1	1	1	0	0	0	0	0	0	0	69	175	64	II	0	0	0	1	22,2040816326531
541	3	Coagulopathy	new	2	3	0	0	1	0	110	0	0	53	0	0	0	30	110	53	30	859	540	5	3	643	410	211	130	1	1	1	1	1	0	0	0	0	0	0	0	47	189	NA	II	0	0	1	1	25,1952632905014
541	3	hypotension	new	2	3	0	0	1	0	110	0	0	53	0	0	0	30	110	53	30	859	540	5	3	643	410	211	130	1	1	1	1	1	0	0	0	0	0	0	0	47	189	NA	II	0	0	1	1	25,1952632905014
541	4	Coagulopathy	<=previous	2	3	0	0	1	0	110	0	0	53	0	0	0	30	110	53	30	859	540	5	3	643	410	211	130	1	1	1	1	1	0	0	0	0	0	0	0	47	189	NA	II	0	0	1	1	25,1952632905014
541	4	hypotension	ended	2	3	0	0	1	0	110	0	0	53	0	0	0	30	110	53	30	859	540	5	3	643	410	211	130	1	1	1	1	1	0	0	0	0	0	0	0	47	189	NA	II	0	0	1	1	25,1952632905014
541	5	Coagulopathy	ended	2	3	0	0	1	0	110	0	0	53	0	0	0	30	110	53	30	859	540	5	3	643	410	211	130	1	1	1	1	1	0	0	0	0	0	0	0	47	189	NA	II	0	0	1	1	25,1952632905014
541	5	hypotension	<=previous	2	3	0	0	1	0	110	0	0	53	0	0	0	30	110	53	30	859	540	5	3	643	410	211	130	1	1	1	1	1	0	0	0	0	0	0	0	47	189	NA	II	0	0	1	1	25,1952632905014
541	6	Coagulopathy	<=previous	2	3	0	0	1	0	110	0	0	53	0	0	0	30	110	53	30	859	540	5	3	643	410	211	130	1	1	1	1	1	0	0	0	0	0	0	0	47	189	NA	II	0	0	1	1	25,1952632905014
541	6	hypotension	<=previous	2	3	0	0	1	0	110	0	0	53	0	0	0	30	110	53	30	859	540	5	3	643	410	211	130	1	1	1	1	1	0	0	0	0	0	0	0	47	189	NA	II	0	0	1	1	25,1952632905014
541	7	Coagulopathy	<=previous	2	3	0	0	1	0	110	0	0	53	0	0	0	30	110	53	30	859	540	5	3	643	410	211	130	1	1	1	1	1	0	0	0	0	0	0	0	47	189	NA	II	0	0	1	1	25,1952632905014
541	7	hypotension	<=previous	2	3	0	0	1	0	110	0	0	53	0	0	0	30	110	53	30	859	540	5	3	643	410	211	130	1	1	1	1	1	0	0	0	0	0	0	0	47	189	NA	II	0	0	1	1	25,1952632905014
551	NA			NA	2	0	1	0	10	0	0	0	0	0	0	0	0	10	0	0	4786	2290	153	70	133	20	4500	2160	1	1	1	1	1	0	0	0	0	0	0	0	62	172	NA	II	1	0	0	1	22,9853975121687
554	3	Pain	new	1	0	0	0	0	63	0	20	30	0	40	8	0	30	83	70	38	609	440	27	20	77	50	505	370	1	1	1	1	1	0	0	0	0	0	0	0	60	166	76	II	1	0	0	1	27,9430976919727
554	4	Pain	new	1	0	0	0	0	63	0	20	30	0	40	8	0	30	83	70	38	609	440	27	20	77	50	505	370	1	1	1	1	1	0	0	0	0	0	0	0	60	166	76	II	1	0	0	1	27,9430976919727
554	5	Pain	new	1	0	0	0	0	63	0	20	30	0	40	8	0	30	83	70	38	609	440	27	20	77	50	505	370	1	1	1	1	1	0	0	0	0	0	0	0	60	166	76	II	1	0	0	1	27,9430976919727
554	6	inappetence	new	2	0	0	0	0	63	0	20	30	0	40	8	0	30	83	70	38	609	440	27	20	77	50	505	370	1	1	1	1	1	0	0	0	0	0	0	0	60	166	76	II	1	0	0	1	27,9430976919727
554	6	Local infection	new	2	0	0	0	0	63	0	20	30	0	40	8	0	30	83	70	38	609	440	27	20	77	50	505	370	1	1	1	1	1	0	0	0	0	0	0	0	60	166	76	II	1	0	0	1	27,9430976919727
554	6	Pain	new	2	0	0	0	0	63	0	20	30	0	40	8	0	30	83	70	38	609	440	27	20	77	50	505	370	1	1	1	1	1	0	0	0	0	0	0	0	60	166	76	II	1	0	0	1	27,9430976919727
554	6	Pancreatic fistula	new	2	0	0	0	0	63	0	20	30	0	40	8	0	30	83	70	38	609	440	27	20	77	50	505	370	1	1	1	1	1	0	0	0	0	0	0	0	60	166	76	II	1	0	0	1	27,9430976919727
554	7	inappetence	<=previous	2	0	0	0	0	63	0	20	30	0	40	8	0	30	83	70	38	609	440	27	20	77	50	505	370	1	1	1	1	1	0	0	0	0	0	0	0	60	166	76	II	1	0	0	1	27,9430976919727
554	7	Increase of infect parameters	<=previous	2	0	0	0	0	63	0	20	30	0	40	8	0	30	83	70	38	609	440	27	20	77	50	505	370	1	1	1	1	1	0	0	0	0	0	0	0	60	166	76	II	1	0	0	1	27,9430976919727
554	7	Local infection	<=previous	2	0	0	0	0	63	0	20	30	0	40	8	0	30	83	70	38	609	440	27	20	77	50	505	370	1	1	1	1	1	0	0	0	0	0	0	0	60	166	76	II	1	0	0	1	27,9430976919727
554	7	Pain	<=previous	2	0	0	0	0	63	0	20	30	0	40	8	0	30	83	70	38	609	440	27	20	77	50	505	370	1	1	1	1	1	0	0	0	0	0	0	0	60	166	76	II	1	0	0	1	27,9430976919727
554	7	Pancreatic fistula	<=previous	2	0	0	0	0	63	0	20	30	0	40	8	0	30	83	70	38	609	440	27	20	77	50	505	370	1	1	1	1	1	0	0	0	0	0	0	0	60	166	76	II	1	0	0	1	27,9430976919727
594	3	Irregularity in diabetic control	new	1	1	0	1	0	52	0	0	50	0	0	60	0	0	52	50	60	NA	NA	NA	0	0	0	0	0	1	1	1	1	1	0	0	0	0	0	0	0	68	179	67	III	0	1	1	1	21,8470085203333
594	4	Irregularity in diabetic control	<=previous	1	1	0	1	0	52	0	0	50	0	0	60	0	0	52	50	60	NA	NA	NA	0	0	0	0	0	1	1	1	1	1	0	0	0	0	0	0	0	68	179	67	III	0	1	1	1	21,8470085203333
594	5	Irregularity in diabetic control	<=previous	1	1	0	1	0	52	0	0	50	0	0	60	0	0	52	50	60	NA	NA	NA	0	0	0	0	0	1	1	1	1	1	0	0	0	0	0	0	0	68	179	67	III	0	1	1	1	21,8470085203333
594	6	Irregularity in diabetic control	ended	1	1	0	1	0	52	0	0	50	0	0	60	0	0	52	50	60	NA	NA	NA	0	0	0	0	0	1	1	1	1	1	0	0	0	0	0	0	0	68	179	67	III	0	1	1	1	21,8470085203333
594	7	Irregularity in diabetic control	ended	1	1	0	1	0	52	0	0	50	0	0	60	0	0	52	50	60	NA	NA	NA	0	0	0	0	0	1	1	1	1	1	0	0	0	0	0	0	0	68	179	67	III	0	1	1	1	21,8470085203333
598	NA			NA	3	0	0	0	0	100	0	0	52	10	0	0	10	100	62	10	4486	2270	67	30	431	210	3988	2030	1	1	1	1	1	0	0	0	0	0	0	0	66	180	NA	II	0	1	0	1	20,3703703703704
599	NA			NA	-1	1	0	1	0	0	0	0	0	0	0	0	0	0	0	0	0	0	0	0	0	0	0	0	1	1	1	1	1	0	0	0	0	0	0	0	69	163	0	II	0	1	0	2	27,0992510068125
608	3	Pain	new	1	0	0	1	0	52	0	0	40	0	0	13	0	0	52	40	13	77	30	40	20	0	0	28	10	1	1	1	1	1	0	0	0	0	0	0	0	49	170	NA	III	0	0	0	1	27,3356401384083
608	4	Nausea	new	1	0	0	1	0	52	0	0	40	0	0	13	0	0	52	40	13	77	30	40	20	0	0	28	10	1	1	1	1	1	0	0	0	0	0	0	0	49	170	NA	III	0	0	0	1	27,3356401384083
608	4	Pain	<=previous	2	0	0	1	0	52	0	0	40	0	0	13	0	0	52	40	13	77	30	40	20	0	0	28	10	1	1	1	1	1	0	0	0	0	0	0	0	49	170	NA	III	0	0	0	1	27,3356401384083
608	5	Nausea	<=previous	1	0	0	1	0	52	0	0	40	0	0	13	0	0	52	40	13	77	30	40	20	0	0	28	10	1	1	1	1	1	0	0	0	0	0	0	0	49	170	NA	III	0	0	0	1	27,3356401384083
608	5	Pain	ended	2	0	0	1	0	52	0	0	40	0	0	13	0	0	52	40	13	77	30	40	20	0	0	28	10	1	1	1	1	1	0	0	0	0	0	0	0	49	170	NA	III	0	0	0	1	27,3356401384083
608	6	Nausea	ended	1	0	0	1	0	52	0	0	40	0	0	13	0	0	52	40	13	77	30	40	20	0	0	28	10	1	1	1	1	1	0	0	0	0	0	0	0	49	170	NA	III	0	0	0	1	27,3356401384083
608	6	Pain	ended	2	0	0	1	0	52	0	0	40	0	0	13	0	0	52	40	13	77	30	40	20	0	0	28	10	1	1	1	1	1	0	0	0	0	0	0	0	49	170	NA	III	0	0	0	1	27,3356401384083
608	7	Nausea	ended	1	0	0	1	0	52	0	0	40	0	0	13	0	0	52	40	13	77	30	40	20	0	0	28	10	1	1	1	1	1	0	0	0	0	0	0	0	49	170	NA	III	0	0	0	1	27,3356401384083
608	7	Pain	<=previous	2	0	0	1	0	52	0	0	40	0	0	13	0	0	52	40	13	77	30	40	20	0	0	28	10	1	1	1	1	1	0	0	0	0	0	0	0	49	170	NA	III	0	0	0	1	27,3356401384083
629	3	Pain	new	2	3	0	1	0	33	0	0	8	0	0	0	0	20	33	8	20	64	29	0	0	15	9	49	20	1	1	1	1	1	0	0	0	0	0	0	0	57	172	NA	II	0	0	0	2	19,2671714440238
629	4	Pain	ended	2	3	0	1	0	33	0	0	8	0	0	0	0	20	33	8	20	64	29	0	0	15	9	49	20	1	1	1	1	1	0	0	0	0	0	0	0	57	172	NA	II	0	0	0	2	19,2671714440238
629	5	Pain	ended	2	3	0	1	0	33	0	0	8	0	0	0	0	20	33	8	20	64	29	0	0	15	9	49	20	1	1	1	1	1	0	0	0	0	0	0	0	57	172	NA	II	0	0	0	2	19,2671714440238
629	6	Pain	ended	2	3	0	1	0	33	0	0	8	0	0	0	0	20	33	8	20	64	29	0	0	15	9	49	20	1	1	1	1	1	0	0	0	0	0	0	0	57	172	NA	II	0	0	0	2	19,2671714440238
629	7	Pain	ended	2	3	0	1	0	33	0	0	8	0	0	0	0	20	33	8	20	64	29	0	0	15	9	49	20	1	1	1	1	1	0	0	0	0	0	0	0	57	172	NA	II	0	0	0	2	19,2671714440238
652	NA			NA	-1	1	0	1	0	0	0	0	0	0	0	0	0	0	0	0	0	0	0	0	0	0	0	0	1	1	1	1	1	0	0	0	0	0	0	0	60	170	0	II	0	0	0	1	28,0276816608997
654	NA			NA	0	0	0	0	75	36	0	127	0	20	70	0	40	111	147	110	1180	1020	15	10	26	20	1139	990	1	1	1	1	1	0	0	0	0	0	0	0	26	190	NA	II	0	0	1	1	23,8227146814404
673	NA			NA	0	0	1	1	48	0	0	25	0	0	3	0	20	48	25	23	NA	NA	NA	0	0	0	0	0	1	1	1	1	1	0	0	0	0	0	0	0	54	185	88	II	1	0	0	1	25,4200146092038
677	3	Nausea	new	1	3	0	0	0	0	93	0	0	28	0	0	0	20	93	28	20	NA	NA	NA	0	0	0	0	0	1	1	1	1	1	0	0	0	0	0	0	0	51	168	66	II	0	0	0	2	22,3214285714286
677	3	paresthesia brest to mamille	new	1	3	0	0	0	0	93	0	0	28	0	0	0	20	93	28	20	NA	NA	NA	0	0	0	0	0	1	1	1	1	1	0	0	0	0	0	0	0	51	168	66	II	0	0	0	2	22,3214285714286
677	4	Nausea	ended	1	3	0	0	0	0	93	0	0	28	0	0	0	20	93	28	20	NA	NA	NA	0	0	0	0	0	1	1	1	1	1	0	0	0	0	0	0	0	51	168	66	II	0	0	0	2	22,3214285714286
677	4	paresthesia brest to mamille	ended	1	3	0	0	0	0	93	0	0	28	0	0	0	20	93	28	20	NA	NA	NA	0	0	0	0	0	1	1	1	1	1	0	0	0	0	0	0	0	51	168	66	II	0	0	0	2	22,3214285714286
677	5	Nausea	ended	1	3	0	0	0	0	93	0	0	28	0	0	0	20	93	28	20	NA	NA	NA	0	0	0	0	0	1	1	1	1	1	0	0	0	0	0	0	0	51	168	66	II	0	0	0	2	22,3214285714286
677	5	paresthesia brest to mamille	ended	1	3	0	0	0	0	93	0	0	28	0	0	0	20	93	28	20	NA	NA	NA	0	0	0	0	0	1	1	1	1	1	0	0	0	0	0	0	0	51	168	66	II	0	0	0	2	22,3214285714286
677	6	Nausea	ended	1	3	0	0	0	0	93	0	0	28	0	0	0	20	93	28	20	NA	NA	NA	0	0	0	0	0	1	1	1	1	1	0	0	0	0	0	0	0	51	168	66	II	0	0	0	2	22,3214285714286
677	6	Pancreatic fistula	new	1	3	0	0	0	0	93	0	0	28	0	0	0	20	93	28	20	NA	NA	NA	0	0	0	0	0	1	1	1	1	1	0	0	0	0	0	0	0	51	168	66	II	0	0	0	2	22,3214285714286
677	6	paresthesia brest to mamille	ended	1	3	0	0	0	0	93	0	0	28	0	0	0	20	93	28	20	NA	NA	NA	0	0	0	0	0	1	1	1	1	1	0	0	0	0	0	0	0	51	168	66	II	0	0	0	2	22,3214285714286
677	7	Nausea	ended	1	3	0	0	0	0	93	0	0	28	0	0	0	20	93	28	20	NA	NA	NA	0	0	0	0	0	1	1	1	1	1	0	0	0	0	0	0	0	51	168	66	II	0	0	0	2	22,3214285714286
677	7	Pancreatic fistula	>previous	2	3	0	0	0	0	93	0	0	28	0	0	0	20	93	28	20	NA	NA	NA	0	0	0	0	0	1	1	1	1	1	0	0	0	0	0	0	0	51	168	66	II	0	0	0	2	22,3214285714286
677	7	paresthesia brest to mamille	ended	1	3	0	0	0	0	93	0	0	28	0	0	0	20	93	28	20	NA	NA	NA	0	0	0	0	0	1	1	1	1	1	0	0	0	0	0	0	0	51	168	66	II	0	0	0	2	22,3214285714286
684	6	pleural effusion	new	1	3	0	1	0	6	0	0	0	0	0	0	0	0	6	0	0	1231	820	53	30	125	80	1053	710	1	1	1	1	1	0	0	0	0	0	0	0	74	173	91	III	0	0	1	1	29,4029202445788
684	7	Pain	new	2	3	0	1	0	6	0	0	0	0	0	0	0	0	6	0	0	1231	820	53	30	125	80	1053	710	1	1	1	1	1	0	0	0	0	0	0	0	74	173	91	III	0	0	1	1	29,4029202445788
684	7	pleural effusion	<=previous	1	3	0	1	0	6	0	0	0	0	0	0	0	0	6	0	0	1231	820	53	30	125	80	1053	710	1	1	1	1	1	0	0	0	0	0	0	0	74	173	91	III	0	0	1	1	29,4029202445788
687	4	Chylus fistula	new	2	4	0	0	0	0	84	0	0	150	0	0	58	15	84	150	73	527	400	0	0	327	250	200	150	1	1	1	1	1	0	0	0	0	0	0	0	73	176	NA	II	0	0	0	1	24,5351239669421
687	5	Chylus fistula	new	2	4	0	0	0	0	84	0	0	150	0	0	58	15	84	150	73	527	400	0	0	327	250	200	150	1	1	1	1	1	0	0	0	0	0	0	0	73	176	NA	II	0	0	0	1	24,5351239669421
687	6	Acute renal failure	new	1	4	0	0	0	0	84	0	0	150	0	0	58	15	84	150	73	527	400	0	0	327	250	200	150	1	1	1	1	1	0	0	0	0	0	0	0	73	176	NA	II	0	0	0	1	24,5351239669421
687	6	Chylus fistula	ended	2	4	0	0	0	0	84	0	0	150	0	0	58	15	84	150	73	527	400	0	0	327	250	200	150	1	1	1	1	1	0	0	0	0	0	0	0	73	176	NA	II	0	0	0	1	24,5351239669421
687	7	Acute renal failure	ended	1	4	0	0	0	0	84	0	0	150	0	0	58	15	84	150	73	527	400	0	0	327	250	200	150	1	1	1	1	1	0	0	0	0	0	0	0	73	176	NA	II	0	0	0	1	24,5351239669421
687	7	anorexia	new	2	4	0	0	0	0	84	0	0	150	0	0	58	15	84	150	73	527	400	0	0	327	250	200	150	1	1	1	1	1	0	0	0	0	0	0	0	73	176	NA	II	0	0	0	1	24,5351239669421
687	7	Chylus fistula	ended	2	4	0	0	0	0	84	0	0	150	0	0	58	15	84	150	73	527	400	0	0	327	250	200	150	1	1	1	1	1	0	0	0	0	0	0	0	73	176	NA	II	0	0	0	1	24,5351239669421
687	7	Wound infection	new	1	4	0	0	0	0	84	0	0	150	0	0	58	15	84	150	73	527	400	0	0	327	250	200	150	1	1	1	1	1	0	0	0	0	0	0	0	73	176	NA	II	0	0	0	1	24,5351239669421
694	3	Coagulopathy	new	2	6	0	0	0	0	89	0	0	95	0	0	48	0	89	95	48	292	177	0	0	277	170	15	7	1	1	1	1	1	0	0	0	0	0	0	0	66	164	53	II	1	0	0	1	18,9619274241523
694	3	Irregularity in diabetic control	new	1	6	0	0	0	0	89	0	0	95	0	0	48	0	89	95	48	292	177	0	0	277	170	15	7	1	1	1	1	1	0	0	0	0	0	0	0	66	164	53	II	1	0	0	1	18,9619274241523
694	4	Coagulopathy	ended	2	6	0	0	0	0	89	0	0	95	0	0	48	0	89	95	48	292	177	0	0	277	170	15	7	1	1	1	1	1	0	0	0	0	0	0	0	66	164	53	II	1	0	0	1	18,9619274241523
694	4	dizziness	new	1	6	0	0	0	0	89	0	0	95	0	0	48	0	89	95	48	292	177	0	0	277	170	15	7	1	1	1	1	1	0	0	0	0	0	0	0	66	164	53	II	1	0	0	1	18,9619274241523
694	4	Irregularity in diabetic control	<=previous	1	6	0	0	0	0	89	0	0	95	0	0	48	0	89	95	48	292	177	0	0	277	170	15	7	1	1	1	1	1	0	0	0	0	0	0	0	66	164	53	II	1	0	0	1	18,9619274241523
694	4	Nausea	new	1	6	0	0	0	0	89	0	0	95	0	0	48	0	89	95	48	292	177	0	0	277	170	15	7	1	1	1	1	1	0	0	0	0	0	0	0	66	164	53	II	1	0	0	1	18,9619274241523
694	4	Vomiting	new	1	6	0	0	0	0	89	0	0	95	0	0	48	0	89	95	48	292	177	0	0	277	170	15	7	1	1	1	1	1	0	0	0	0	0	0	0	66	164	53	II	1	0	0	1	18,9619274241523
694	5	Coagulopathy	ended	2	6	0	0	0	0	89	0	0	95	0	0	48	0	89	95	48	292	177	0	0	277	170	15	7	1	1	1	1	1	0	0	0	0	0	0	0	66	164	53	II	1	0	0	1	18,9619274241523
694	5	dizziness	ended	1	6	0	0	0	0	89	0	0	95	0	0	48	0	89	95	48	292	177	0	0	277	170	15	7	1	1	1	1	1	0	0	0	0	0	0	0	66	164	53	II	1	0	0	1	18,9619274241523
694	5	Irregularity in diabetic control	ended	1	6	0	0	0	0	89	0	0	95	0	0	48	0	89	95	48	292	177	0	0	277	170	15	7	1	1	1	1	1	0	0	0	0	0	0	0	66	164	53	II	1	0	0	1	18,9619274241523
694	5	Nausea	<=previous	1	6	0	0	0	0	89	0	0	95	0	0	48	0	89	95	48	292	177	0	0	277	170	15	7	1	1	1	1	1	0	0	0	0	0	0	0	66	164	53	II	1	0	0	1	18,9619274241523
694	5	Vomiting	<=previous	1	6	0	0	0	0	89	0	0	95	0	0	48	0	89	95	48	292	177	0	0	277	170	15	7	1	1	1	1	1	0	0	0	0	0	0	0	66	164	53	II	1	0	0	1	18,9619274241523
694	6	Coagulopathy	<=previous	2	6	0	0	0	0	89	0	0	95	0	0	48	0	89	95	48	292	177	0	0	277	170	15	7	1	1	1	1	1	0	0	0	0	0	0	0	66	164	53	II	1	0	0	1	18,9619274241523
694	6	dizziness	ended	1	6	0	0	0	0	89	0	0	95	0	0	48	0	89	95	48	292	177	0	0	277	170	15	7	1	1	1	1	1	0	0	0	0	0	0	0	66	164	53	II	1	0	0	1	18,9619274241523
694	6	Dystelectasis	new	1	6	0	0	0	0	89	0	0	95	0	0	48	0	89	95	48	292	177	0	0	277	170	15	7	1	1	1	1	1	0	0	0	0	0	0	0	66	164	53	II	1	0	0	1	18,9619274241523
694	6	fluid collection beween wound and liver left side	new	3	6	0	0	0	0	89	0	0	95	0	0	48	0	89	95	48	292	177	0	0	277	170	15	7	1	1	1	1	1	0	0	0	0	0	0	0	66	164	53	II	1	0	0	1	18,9619274241523
694	6	Irregularity in diabetic control	<=previous	1	6	0	0	0	0	89	0	0	95	0	0	48	0	89	95	48	292	177	0	0	277	170	15	7	1	1	1	1	1	0	0	0	0	0	0	0	66	164	53	II	1	0	0	1	18,9619274241523
694	6	Nausea	ended	1	6	0	0	0	0	89	0	0	95	0	0	48	0	89	95	48	292	177	0	0	277	170	15	7	1	1	1	1	1	0	0	0	0	0	0	0	66	164	53	II	1	0	0	1	18,9619274241523
694	6	pleural effusion	new	1	6	0	0	0	0	89	0	0	95	0	0	48	0	89	95	48	292	177	0	0	277	170	15	7	1	1	1	1	1	0	0	0	0	0	0	0	66	164	53	II	1	0	0	1	18,9619274241523
694	6	Vomiting	ended	1	6	0	0	0	0	89	0	0	95	0	0	48	0	89	95	48	292	177	0	0	277	170	15	7	1	1	1	1	1	0	0	0	0	0	0	0	66	164	53	II	1	0	0	1	18,9619274241523
694	7	Coagulopathy	<=previous	2	6	0	0	0	0	89	0	0	95	0	0	48	0	89	95	48	292	177	0	0	277	170	15	7	1	1	1	1	1	0	0	0	0	0	0	0	66	164	53	II	1	0	0	1	18,9619274241523
694	7	dizziness	ended	1	6	0	0	0	0	89	0	0	95	0	0	48	0	89	95	48	292	177	0	0	277	170	15	7	1	1	1	1	1	0	0	0	0	0	0	0	66	164	53	II	1	0	0	1	18,9619274241523
694	7	Dystelectasis	ended	1	6	0	0	0	0	89	0	0	95	0	0	48	0	89	95	48	292	177	0	0	277	170	15	7	1	1	1	1	1	0	0	0	0	0	0	0	66	164	53	II	1	0	0	1	18,9619274241523
694	7	fluid collection beween wound and liver left side	ended	3	6	0	0	0	0	89	0	0	95	0	0	48	0	89	95	48	292	177	0	0	277	170	15	7	1	1	1	1	1	0	0	0	0	0	0	0	66	164	53	II	1	0	0	1	18,9619274241523
694	7	hyponatremia	new	1	6	0	0	0	0	89	0	0	95	0	0	48	0	89	95	48	292	177	0	0	277	170	15	7	1	1	1	1	1	0	0	0	0	0	0	0	66	164	53	II	1	0	0	1	18,9619274241523
694	7	Irregularity in diabetic control	<=previous	1	6	0	0	0	0	89	0	0	95	0	0	48	0	89	95	48	292	177	0	0	277	170	15	7	1	1	1	1	1	0	0	0	0	0	0	0	66	164	53	II	1	0	0	1	18,9619274241523
694	7	Nausea	new	1	6	0	0	0	0	89	0	0	95	0	0	48	0	89	95	48	292	177	0	0	277	170	15	7	1	1	1	1	1	0	0	0	0	0	0	0	66	164	53	II	1	0	0	1	18,9619274241523
694	7	pleural effusion	ended	1	6	0	0	0	0	89	0	0	95	0	0	48	0	89	95	48	292	177	0	0	277	170	15	7	1	1	1	1	1	0	0	0	0	0	0	0	66	164	53	II	1	0	0	1	18,9619274241523
694	7	rheumatism	new	2	6	0	0	0	0	89	0	0	95	0	0	48	0	89	95	48	292	177	0	0	277	170	15	7	1	1	1	1	1	0	0	0	0	0	0	0	66	164	53	II	1	0	0	1	18,9619274241523
694	7	Vomiting	ended	1	6	0	0	0	0	89	0	0	95	0	0	48	0	89	95	48	292	177	0	0	277	170	15	7	1	1	1	1	1	0	0	0	0	0	0	0	66	164	53	II	1	0	0	1	18,9619274241523
694	7	VRE rectal	new	1	6	0	0	0	0	89	0	0	95	0	0	48	0	89	95	48	292	177	0	0	277	170	15	7	1	1	1	1	1	0	0	0	0	0	0	0	66	164	53	II	1	0	0	1	18,9619274241523
708	NA			NA	-1	1	1	1	0	0	0	0	0	0	0	0	0	0	0	0	0	0	0	0	0	0	0	0	1	1	1	1	1	0	0	0	0	0	0	0	68	162	0	III	0	0	0	2	42,2953818015546
735	3	Pain	new	2	1	0	1	0	126	0	0	63	0	0	20	0	10	126	63	30	6007	3770	1099	690	1583	990	3325	2090	1	1	1	1	1	0	0	0	0	0	0	0	47	165	NA	II	0	0	0	1	20,9366391184573
735	4	Pain	ended	2	1	0	1	0	126	0	0	63	0	0	20	0	10	126	63	30	6007	3770	1099	690	1583	990	3325	2090	1	1	1	1	1	0	0	0	0	0	0	0	47	165	NA	II	0	0	0	1	20,9366391184573
735	5	Pain	ended	1	1	0	1	0	126	0	0	63	0	0	20	0	10	126	63	30	6007	3770	1099	690	1583	990	3325	2090	1	1	1	1	1	0	0	0	0	0	0	0	47	165	NA	II	0	0	0	1	20,9366391184573
735	6	Pain	ended	1	1	0	1	0	126	0	0	63	0	0	20	0	10	126	63	30	6007	3770	1099	690	1583	990	3325	2090	1	1	1	1	1	0	0	0	0	0	0	0	47	165	NA	II	0	0	0	1	20,9366391184573
735	7	Pain	new	1	1	0	1	0	126	0	0	63	0	0	20	0	10	126	63	30	6007	3770	1099	690	1583	990	3325	2090	1	1	1	1	1	0	0	0	0	0	0	0	47	165	NA	II	0	0	0	1	20,9366391184573
755	4	chylus fistula	new	1	4	0	0	0	0	94	0	0	117	0	0	54	10	94	117	64	32	16	6	3	0	0	26	13	1	1	1	1	1	0	0	0	0	0	0	0	73	165	59	II	0	0	0	2	21,6712580348944
755	5	chylus fistula	<=previous	1	4	0	0	0	0	94	0	0	117	0	0	54	10	94	117	64	32	16	6	3	0	0	26	13	1	1	1	1	1	0	0	0	0	0	0	0	73	165	59	II	0	0	0	2	21,6712580348944
755	6	chylus fistula	ended	1	4	0	0	0	0	94	0	0	117	0	0	54	10	94	117	64	32	16	6	3	0	0	26	13	1	1	1	1	1	0	0	0	0	0	0	0	73	165	59	II	0	0	0	2	21,6712580348944
755	6	Hypokalemia	new	1	4	0	0	0	0	94	0	0	117	0	0	54	10	94	117	64	32	16	6	3	0	0	26	13	1	1	1	1	1	0	0	0	0	0	0	0	73	165	59	II	0	0	0	2	21,6712580348944
755	7	chylus fistula	ended	1	4	0	0	0	0	94	0	0	117	0	0	54	10	94	117	64	32	16	6	3	0	0	26	13	1	1	1	1	1	0	0	0	0	0	0	0	73	165	59	II	0	0	0	2	21,6712580348944
755	7	diarrhea	new	1	4	0	0	0	0	94	0	0	117	0	0	54	10	94	117	64	32	16	6	3	0	0	26	13	1	1	1	1	1	0	0	0	0	0	0	0	73	165	59	II	0	0	0	2	21,6712580348944
755	7	Hypokalemia	ended	1	4	0	0	0	0	94	0	0	117	0	0	54	10	94	117	64	32	16	6	3	0	0	26	13	1	1	1	1	1	0	0	0	0	0	0	0	73	165	59	II	0	0	0	2	21,6712580348944
766	NA			NA	4	0	1	0	23	0	0	18	0	0	8	0	0	23	18	8	NA	NA	NA	0	0	0	0	0	1	1	1	1	1	0	0	0	0	0	0	0	63	165	68	II	0	0	0	2	24,9770431588613
782	4	Nausea	new	1	3	0	1	0	21	0	0	10	0	20	3	0	0	21	30	3	NA	NA	NA	0	0	0	0	0	1	1	1	1	1	0	0	0	0	0	0	0	63	188	84	III	0	1	1	1	24,8981439565414
782	4	Pain	new	1	3	0	1	0	21	0	0	10	0	20	3	0	0	21	30	3	NA	NA	NA	0	0	0	0	0	1	1	1	1	1	0	0	0	0	0	0	0	63	188	84	III	0	1	1	1	24,8981439565414
782	5	Arrhythmia	new	2	3	0	1	0	21	0	0	10	0	20	3	0	0	21	30	3	NA	NA	NA	0	0	0	0	0	1	1	1	1	1	0	0	0	0	0	0	0	63	188	84	III	0	1	1	1	24,8981439565414
782	5	Nausea	ended	1	3	0	1	0	21	0	0	10	0	20	3	0	0	21	30	3	NA	NA	NA	0	0	0	0	0	1	1	1	1	1	0	0	0	0	0	0	0	63	188	84	III	0	1	1	1	24,8981439565414
782	5	Pain	ended	1	3	0	1	0	21	0	0	10	0	20	3	0	0	21	30	3	NA	NA	NA	0	0	0	0	0	1	1	1	1	1	0	0	0	0	0	0	0	63	188	84	III	0	1	1	1	24,8981439565414
782	6	Arrhythmia	ended	2	3	0	1	0	21	0	0	10	0	20	3	0	0	21	30	3	NA	NA	NA	0	0	0	0	0	1	1	1	1	1	0	0	0	0	0	0	0	63	188	84	III	0	1	1	1	24,8981439565414
782	6	Nausea	ended	1	3	0	1	0	21	0	0	10	0	20	3	0	0	21	30	3	NA	NA	NA	0	0	0	0	0	1	1	1	1	1	0	0	0	0	0	0	0	63	188	84	III	0	1	1	1	24,8981439565414
782	6	Pain	ended	1	3	0	1	0	21	0	0	10	0	20	3	0	0	21	30	3	NA	NA	NA	0	0	0	0	0	1	1	1	1	1	0	0	0	0	0	0	0	63	188	84	III	0	1	1	1	24,8981439565414
782	7	Acute renal failure	new	1	3	0	1	0	21	0	0	10	0	20	3	0	0	21	30	3	NA	NA	NA	0	0	0	0	0	1	1	1	1	1	0	0	0	0	0	0	0	63	188	84	III	0	1	1	1	24,8981439565414
782	7	Arrhythmia	<=previous	2	3	0	1	0	21	0	0	10	0	20	3	0	0	21	30	3	NA	NA	NA	0	0	0	0	0	1	1	1	1	1	0	0	0	0	0	0	0	63	188	84	III	0	1	1	1	24,8981439565414
782	7	Hypokalemia	new	1	3	0	1	0	21	0	0	10	0	20	3	0	0	21	30	3	NA	NA	NA	0	0	0	0	0	1	1	1	1	1	0	0	0	0	0	0	0	63	188	84	III	0	1	1	1	24,8981439565414
782	7	Nausea	ended	1	3	0	1	0	21	0	0	10	0	20	3	0	0	21	30	3	NA	NA	NA	0	0	0	0	0	1	1	1	1	1	0	0	0	0	0	0	0	63	188	84	III	0	1	1	1	24,8981439565414
782	7	Pain	ended	1	3	0	1	0	21	0	0	10	0	20	3	0	0	21	30	3	NA	NA	NA	0	0	0	0	0	1	1	1	1	1	0	0	0	0	0	0	0	63	188	84	III	0	1	1	1	24,8981439565414
794	3	paraesthesia	new	2	6	0	0	1	0	59	0	0	36	0	0	46	0	59	36	46	238	190	0	0	163	130	75	60	1	1	1	1	1	0	0	0	0	0	0	0	69	164	58	II	0	0	1	1	20,8209399167162
794	4	paraesthesia	ended	2	6	0	0	1	0	59	0	0	36	0	0	46	0	59	36	46	238	190	0	0	163	130	75	60	1	1	1	1	1	0	0	0	0	0	0	0	69	164	58	II	0	0	1	1	20,8209399167162
794	5	paraesthesia	ended	2	6	0	0	1	0	59	0	0	36	0	0	46	0	59	36	46	238	190	0	0	163	130	75	60	1	1	1	1	1	0	0	0	0	0	0	0	69	164	58	II	0	0	1	1	20,8209399167162
794	6	paraesthesia	ended	2	6	0	0	1	0	59	0	0	36	0	0	46	0	59	36	46	238	190	0	0	163	130	75	60	1	1	1	1	1	0	0	0	0	0	0	0	69	164	58	II	0	0	1	1	20,8209399167162
794	7	paraesthesia	ended	2	6	0	0	1	0	59	0	0	36	0	0	46	0	59	36	46	238	190	0	0	163	130	75	60	1	1	1	1	1	0	0	0	0	0	0	0	69	164	58	II	0	0	1	1	20,8209399167162
797	6	Urinary tract infection	new	2	2	0	1	0	98	0	0	60	0	0	25	0	0	98	60	25	918	550	359	220	559	350	0	0	1	1	1	1	1	0	0	0	0	0	0	0	71	180	82	II	0	0	0	1	25,6172839506173
797	7	Pancreatitis	new	1	2	0	1	0	98	0	0	60	0	0	25	0	0	98	60	25	918	550	359	220	559	350	0	0	1	1	1	1	1	0	0	0	0	0	0	0	71	180	82	II	0	0	0	1	25,6172839506173
797	7	Urinary tract infection	ended	2	2	0	1	0	98	0	0	60	0	0	25	0	0	98	60	25	918	550	359	220	559	350	0	0	1	1	1	1	1	0	0	0	0	0	0	0	71	180	82	II	0	0	0	1	25,6172839506173
798	3	Irregularity in diabetic control	new	1	NA	0	0	1	37	0	0	72	0	0	45	0	0	37	72	45	NA	NA	NA	0	0	0	0	0	1	1	1	1	1	0	0	0	0	0	0	0	39	169	NA	II	0	0	0	1	27,3099681383705
798	4	Irregularity in diabetic control	<=previous	1	NA	0	0	1	37	0	0	72	0	0	45	0	0	37	72	45	NA	NA	NA	0	0	0	0	0	1	1	1	1	1	0	0	0	0	0	0	0	39	169	NA	II	0	0	0	1	27,3099681383705
798	5	Irregularity in diabetic control	<=previous	1	NA	0	0	1	37	0	0	72	0	0	45	0	0	37	72	45	NA	NA	NA	0	0	0	0	0	1	1	1	1	1	0	0	0	0	0	0	0	39	169	NA	II	0	0	0	1	27,3099681383705
798	6	Irregularity in diabetic control	<=previous	1	NA	0	0	1	37	0	0	72	0	0	45	0	0	37	72	45	NA	NA	NA	0	0	0	0	0	1	1	1	1	1	0	0	0	0	0	0	0	39	169	NA	II	0	0	0	1	27,3099681383705
798	7	diarrhea	new	1	NA	0	0	1	37	0	0	72	0	0	45	0	0	37	72	45	NA	NA	NA	0	0	0	0	0	1	1	1	1	1	0	0	0	0	0	0	0	39	169	NA	II	0	0	0	1	27,3099681383705
798	7	Irregularity in diabetic control	ended	1	NA	0	0	1	37	0	0	72	0	0	45	0	0	37	72	45	NA	NA	NA	0	0	0	0	0	1	1	1	1	1	0	0	0	0	0	0	0	39	169	NA	II	0	0	0	1	27,3099681383705
838	NA			NA	-2	1	1	1	0	0	0	0	0	0	0	0	0	0	0	0	0	0	0	0	0	0	0	0	1	1	1	1	1	0	0	0	0	0	0	0	60	188	0	II	0	0	0	1	18,6736079674061
845	3	Pain	new	1	8	0	0	1	0	56	0	0	162	0	0	60	0	56	162	60	NA	NA	NA	0	0	0	0	0	1	1	1	1	1	0	0	0	0	0	0	0	39	184	71	II	0	0	0	2	22,1526465028355
845	4	Pain	<=previous	1	8	0	0	1	0	56	0	0	162	0	0	60	0	56	162	60	NA	NA	NA	0	0	0	0	0	1	1	1	1	1	0	0	0	0	0	0	0	39	184	71	II	0	0	0	2	22,1526465028355
845	5	Pain	<=previous	1	8	0	0	1	0	56	0	0	162	0	0	60	0	56	162	60	NA	NA	NA	0	0	0	0	0	1	1	1	1	1	0	0	0	0	0	0	0	39	184	71	II	0	0	0	2	22,1526465028355
845	6	Pain	ended	1	8	0	0	1	0	56	0	0	162	0	0	60	0	56	162	60	NA	NA	NA	0	0	0	0	0	1	1	1	1	1	0	0	0	0	0	0	0	39	184	71	II	0	0	0	2	22,1526465028355
845	7	intraabdominal abscess	new	2	8	0	0	1	0	56	0	0	162	0	0	60	0	56	162	60	NA	NA	NA	0	0	0	0	0	1	1	1	1	1	0	0	0	0	0	0	0	39	184	71	II	0	0	0	2	22,1526465028355
845	7	Nausea	new	1	8	0	0	1	0	56	0	0	162	0	0	60	0	56	162	60	NA	NA	NA	0	0	0	0	0	1	1	1	1	1	0	0	0	0	0	0	0	39	184	71	II	0	0	0	2	22,1526465028355
845	7	Pain	ended	1	8	0	0	1	0	56	0	0	162	0	0	60	0	56	162	60	NA	NA	NA	0	0	0	0	0	1	1	1	1	1	0	0	0	0	0	0	0	39	184	71	II	0	0	0	2	22,1526465028355
845	7	Pain	new	2	8	0	0	1	0	56	0	0	162	0	0	60	0	56	162	60	NA	NA	NA	0	0	0	0	0	1	1	1	1	1	0	0	0	0	0	0	0	39	184	71	II	0	0	0	2	22,1526465028355
845	7	Wound infection	new	1	8	0	0	1	0	56	0	0	162	0	0	60	0	56	162	60	NA	NA	NA	0	0	0	0	0	1	1	1	1	1	0	0	0	0	0	0	0	39	184	71	II	0	0	0	2	22,1526465028355
[truncated: 29 more columns]
